# Supplementary material for: The state of food composition databases: data attributes and FAIR data harmonization in the era of digital innovation
Source: Front Nutr. 2025 Mar 19;12:1552367. doi: 10.3389/fnut.2025.1552367 (PMC11974508; doi:10.3389/fnut.2025.1552367)
Supplement: Supplementary file 2 [file Table_1.xlsx]

## Sheet: Annex 1. Readme
Supplementary Table 1. General Data
Database Name	Name of the Food Composition Databases
Short Name/Acronym	Provide the database acronym, abbreviation, or common short-hand name
Link	Provide the link directly to the database
Reference	Citation for the Food Composition Database
Repository	Network, Initiative or consortium to which the databse is linked
Funding Source/ Governance	Funding source or organization leading the FCDB efforts
Creation Country	Country or countries responsible for creating, maintaining, and/or funding the database
Creation Country Economy Classification (WBA)	Classification of economies of the countries that created the database
Countries Included	Country or countries where the foods were collected, procured, or are part of the typical diet
Countries Economy Classification (WBA)	Classification of economies of the countries that are included in the database
Creation Date	Date of creation and publication of the Database
Last update	Date of the last update or contribution made for the Database
Language(s) reported	The different languages reported in the Database
Data Source Type (Seconday/Primary)	Source of food composition data; Primary Database: foods nutritional composition data generated and analyzed by the database creators; Secondary Database: food nutritional composition data are gathered from another sources (i.e., another FCDB, peer-reviewed manuscript, or external source)
Database Interface (Web DB/Table)	Database interface; WebDB: Digital collection of food data, generally searchable; Table: Static collection of food data, snapshot in time
Export Available (Yes/No)	Specify if the data can be downloaded from the database in any format (e.g. csv, txt, xlsx, XML, etc)
Access Fee (Free/Paid)	Specifiy if the database access is free or paid
Foodomics Data (Yes, No)	Define whether includes data collected with mass spectrometry/ -omics techniques; These include ionomics, flavoromics, lipidomics, glycomics, proteomics, metabolomics, etc.
Experimental Data Inclusion (Yes, No)	Define whether includes experimental data, i.e., is part of a study, has an experimental design?
Search Interface (Yes, No)	Specifies whether includes a search interface
Data source	Provide a description of the primary and/or secondary data source
Overall Objective	Describe the main objectives of the database. For example, the overall mission of the database is to broaden the knowledge base of a certain country's local foods
General Description	Describe the most important characteristics of the Database
Supplementary Table 2. Food and nutritional data
Number of Food Samples	Total number of food samples analyzed or included in the database or data table. Food samples may include diverse types of the food items such as whole raw foods, minimally processed foods, multi-ingredient meals, processed and packaged foods, etc.
Food Groups	What kinds of culinary food groups are included? Culinary food categories are a controlled list of 13 groups adapted from the Inspirational Food list: Aquatic Animal Product, Terrestrial Animal Product, Beans and pulses, Cereals and grains, Fruits, Mushrooms, Herbs and spices, Nuts and seeds, Vegetables, Oily plants, Algae, Beverages, Processed (Jarvis, et al., 2024)
Number of Components	Total number of food components reported in the database
Analytical Data Type	Type of data included in the database - Macronutrients and micronutrients, which includes essential nutrients required in varying amounts by the body, e.g. fats, carbohydrates, etc. - Compound class, which includes groups of bioactive compounds with similar chemical properties or biological effects, e.g. Polyphenols, Carotenoids, Alcohol, etc. - Compounds, which includes specific chemical substan…
Proximates/ basic nutrients	Specify which of the fundamental food components that provide a basic nutrient profile are reported in the database: Protein, carbohydrate, lipid, starch, salt, total sugar, cholesterol, ash and water.
Minerals and Trace elements	Specifies which of the inorganic nutrients present in foods are listed in the database.
Vitamins	Specify the vitamins or organic compounds listed in the database.
Specific Compounds	Provide information on different food compounds other than vitamins, macronutrients and minerals that are reported in the database
Suppementary Table 3. FAIR criteria
FAIR Principles	FAIR principles evaluated across databases: Findable, Accessible, Interoperable, and Reusable
Code	Nomenclature for evaluating compliance with the FAIR criteria (F.1, A.1, A.2, A.2.1, A.2.2, I.1, I.2, I.3, I.3.1, I.3.2, R.1, R.2, R.3)
Description	Description on each FAIR criteria assessed
Options	Posible outcomes for each criterion
Score	Assigned value reflecting adherence to each FAIR criterion for each database
Suppementary Table 4. FAIR evaluation
F.1 score	Value of the score assigned to criterion F.1
F.1 Justification	Justification of the score assigned to criterion F.1
A.1 score	Value of the score assigned to criterion A.1
A.1 Justification	Justification of the score assigned to criterion A.1
A.2 score	Value of the score assigned to criterion A.2
A.2 Justification	Justification of the score assigned to criterion A.2
A.2.1 score	Value of the score assigned to criterion A.2.1
A.2.1 Justification	Justification of the score assigned to criterion A.2.1
A.2.2 score	Value of the score assigned to criterion A.2.2
A.2.2 Justification	Justification of the score assigned to criterion A.2.2
I.1 score	Value of the score assigned to criterion I.1
I.1 Justification	Justification of the score assigned to criterion I.1
I.2 score	Value of the score assigned to criterion I.2
I.2 Justification	Justification of the score assigned to criterion I.2
I.3 score	Value of the score assigned to criterion I.3
I.3 Justification	Justification of the score assigned to criterion I.3
I.4.1 score	Value of the score assigned to criterion I.4
I.4.1 Justification	Justification of the score assigned to criterion I.4.1
I.4.2 score	Value of the score assigned to criterion I.4.1
I.4.2 Justification	Justification of the score assigned to criterion I.4.2
R.1 score	Value of the score assigned to criterion R.1
R.1 Justification	Justification of the score assigned to criterion R.1
R.2 score	Value of the score assigned to criterion R.2
R.2 Justification	Justification of the score assigned to criterion R.2
R.3 score	Value of the score assigned to criterion R.3
R.3. Justification	Justification of the score assigned to criterion R.3
Suppementary Table 5. Calculation of the FAIR score
Column B-N	Compilation of the FAIR analysis results for all the criteria
Findable	Assesses whether the database meets all the criteria to be considered Findable
Accessibe	Assesses whether the database meets all the criteria to be considered Accessibe
Interoperable	Assesses whether the database meets all the criteria to be considered Interoperable
Reusable	Assesses whether the database meets all the criteria to be considered Reusable
FAIR	Assesses whether the database meets all the criteria to be considered FAIR
Suppementary Table 6. Databases excluded from the landscape review
Database	Name of the food composition database
Link	Provide the URL to access the database
Reason for exclusion	Brief explanation of the reason for exclusion from the landscape review

## Sheet: Supp. Table S1. General Data
Database Name	Short Name/Acronym	Link	Reference	Repository	Funding Source/ Governance	Creation Country	Creation Country Economy Classification (WBA)	Countries Included	Countries Economy Classification (WBA)	Creation Date	Last update	Language(s) reported	Data Source Type (Seconday/Primary)	Database Interface (Web DB/Table)	Export available (Yes/No)	Access fee (Free/Paid)	Foodomics Data (Yes/No)	Experimental Data Inclusion (Yes/No)	Search Interface (Yes/No)	Data source	Overall objective	General description
A Food Composition Table for Central and Eastern Uganda	Uganda Table	https://assets.publishing.service.gov.uk/media/57a08a90e5274a27b200066d/Tech_Mono_9_Web_0.pdf	Hotz, C., Abdelrahman, L., Sison, C., Moursi, M., & Loechl, C. (2012). A Food Composition Table for Central and Eastern Uganda. https://assets.publishing.service.gov.uk/media/57a08a90e5274a27b200066d/Tech_Mono_9_Web_0.pdf	INFOODS	International, Nonprofit	Uganda	Low income	Uganda	Low income	2012	2023	English	Secondary	Table	Yes	Free	No	No	No	USDA National Nutrient Database for Standard Reference, other food and nutrient databases, and articles in scientific journals that used appropriate analytic methodologies	The aim of this table was to quantify portion size of food consummed from dietary data ans set a standard recipes for commonly consumed composited dish in the region	This table give information about differnt food recipes including cooking food item
Albanian Food Composition Table	Albanian Table	https://vup.sk/en/download.php?fID=34	Hoxha, L., Giertlová, A., Bartošová, L., Kongoli, R., Lika, E., Koto, R., & Ruci, M. (2024). First Edition of the Albanian Food Composition Tables. The 14th European Nutrition Conference FENS 2023, 269. https://doi.org/10.3390/proceedings2023091269		National	Albania, Slovak Republic	Upper middle income (Albania); High income (Slovak Republic)	Albania	Upper middle income	2022	2022	English	Secondary	Table	Yes	Free	No	No	No	The sources of references were based onUSDA, the Greek food database, other sources were from Ph.D. thesis, scientific articles, test reports, food labels , and analytical and food label were an almost equal number of sources used	build up a national food composition database in Albania, through the collection and documentation of food composition data in the software Daris 1.1.8 of 75 foods produced and sold in Albania (a few from Kosovo).	Information about food composition data from Albania foods is of value to different end users in the health, agriculture, and trade sectors. The data may be used in research studies of the effects of diets on health, reproduction, growth, and development. Also, food composition tables (FCT) may be used for devising diets with specific nutrient compositions in clinical practice, in the formulation…
Analytical Food Composition Database	AnFooD2.0	https://www.fao.org/infoods/infoods/tables-and-databases/faoinfoods-databases/en/	INFOODS: FAO/INFOODS Databases. (2019) https://www.fao.org/infoods/infoods/tables-and-databases/faoinfoods-databases/en/ [Accessed April 9, 2024]	INFOODS	International	Italy	High income	International	NA	2012	2017	English	Secondary	Table	Yes	Free	No	No	No	The compositional data are exclusively analytical data from primary sources, e.g. as published in the scientific literature, reports or dissertations, or as received from the INFOODS network.	The FAO/INFOODS Analytical Food Composition Database was developed to publish a global compendium of scrutinized analytical data (without any additional estimations, imputation or calculation of missing values) for commonly consumed foods; To assist food composition database compilers by providing an easy accessible data source of analytical data; and to allow food composition database compilers …	The FAO/INFOODS Analytical Food Composition Database is a global repository of solely analytical data and represents the equivalent of an archival database. The database is an archival collection of available analytical data with sufficient quality published in the scientific literature. With each edition more data are included covering all food groups.
Aprifel - Research and Information	Aprifel	https://www.aprifel.com/en/	Aprifel. (s. f.). Nutritional sheets. Aprifel Research & Information - Nutritional Sheets. Recuperado 19 de septiembre de 2024, de https://www.aprifel.com/en/nutritional-sheet/		National, Nonprofit	France	High income	France	High income	1981	Not stated/ Not found	French, English	Secondary	Web DB	No	Free	No	No	Yes	Published data	Development of scientific content: studies and data, Creation and dissemination of information	Analyse and communicate knowledge on the links between fruit and Vegetables and health, food safety and sustainability.
ARGENFOODS - Tabla de Composición de Alimentos	ARGENFOODS	http://www.unlu.edu.ar/~argenfoods/Tablas/Tabla.htm	Closa, S. J., & de Landeta, M. C. (2011). Argenfoods. Tabla de composición de alimentos. http://www.unlu.edu.ar/~argenfoods/Tablas/Tabla.htm	INFOODS	National	Argentina	Upper middle income	Argentina	Upper middle income	2010	2010	Spanish	Primary and Secondary	Web DB and Table	Yes	Free	No	No	No	Research institutes, Universities, Scientific literature, http://www.unlu.edu.ar/~argenfoods/Tablas/Tabla.htm	Argenfood seeks to compile all the nutritional information produced in the country, once it has been carefully evaluated according to international standards	ARGENFOODS fundamentally promotes the analysis of our foods to produce representative and reliable compositional data, the collection and compilation of those data on a compatible basis to facilitate their exchange through the international electronic network, as well as to increase the dissemination and use of that information.
ASEANFoods & APFAN	ASEAN	http://www.inmu.mahidol.ac.th/aseanfoods/composition_data.html	Institute of Nutrition, Mahidol University. (2014). ASEAN Food Composition Database, Electronic version 1. http://www.inmu.mahidol.ac.th/aseanfoods/composition_data.html	INFOODS	National, Public univeristy	Thailand	Upper middle income	Thailand ,Indonesia, Malaysia , Philippines, Singapore, Vietnam	Upper middle income (Thailand, Indonesia, Malaysia); Lower middle income (Philippines, Vietnam); High income (Singapore)	2000	2014	English	Primary and Secondary	Web DB	Yes	free	No	No	Yes	The data are from National databases and primary analysis of food items	develop a mechanism for increasing the quality, quantity and accessibility of food composition data within the region, and internationally through linkages with other regional networks	The ASEAN Food Composition Tables contain food and nutrient data which were systematically compiled from six ASEAN national food composition tables. This publication generally provides average nutrient data on food consumed in ASEAN countries. It aims to present “typical” values for use when analysing the diet of groups of people, rather than that of individuals.
Australian Food Composition Database	FSANZ	https://www.foodstandards.gov.au/science/monitoringnutrients/afcd/pages/default.aspx	Food Standards Australia New Zealand. (2022). Australian Food Composition Database. https://www.foodstandards.gov.au/science-data/monitoringnutrients/afcd	INFOODS	National	Australia	High income	Australia, New Zealand	High income	2006	2022	English	Primary and Secondary	Web DB	Yes	Free	Yes	No	Yes	The Australian Food Composition Database (previously called NUTTAB) is referred to as a reference database because it contains mostly analysed data. Only a small proportion of data in the database come from other sources such as recipe calculations, food labels, imputing from similar foods or by borrowing from other countries.	FSANZ aims to monitor nutrient in food supply, generating specialized datasets for food standards development work and for use in national nutrition survey	The Australian Food Composition Database​ is a reference database that contains data on the nutrient content of Australian foods. It is referred to as a reference database because it contains mostly analysed data. Only a small proportion of data in the database come from other sources such as recipe calculations, food labels, imputing from similar foods or by borrowing from other countries.
Austrian Food Nutritional Database	ÖNWT	https://www.oenwt.at/content/naehrwert-suche/	Instituts für Ernährungswissenschaften. (2022). Österreichsiche Nährwerttabelle ÖNWT. https://www.oenwt.at/content/english-version/	EuroFIR	National	Austria	High income	Austria, Germany, Switzerland	High income	2009	2022	German	Secondary	Web DB	No	Free	Yes	No	Yes	Literature, USDA, European Union, German Nutrition Society, Austrian Food Composition Datacase 2009	Expansion of the BLS (The German Nutrient Database) database including new foods and new characteristics for existing foods	The Austrian Food Composition Database (ÖNWT, Österreichische Nährwerttabelle) is a vertical (= additional foods and products) and horizontal (= additional data per food) extension of the BLS (The German Nutrient Database) . The BLS primarily consists of generic entries, i.e. general, unidentified basic foods. The ÖNWT mostly contains commercial products, labels and specific companies’ products.
Belgian Food Composition Data	NUBEL	http://www.nubel.be/	Nubel. (2019). De Belgische voedingsmiddelen tabel—7de editie. https://www.nubel.be	INFOODS, EuroFIR	National	Belgium	High income	Belgium	High income	1990	2019	English, French	Primary and Secondary	Web DB	Yes	109.00 USD	No	No	No	Data was obtained from analysis carried out in accredited laboratories, corrected values, calculated values, data from Global Standard 1 Belgilux (GS1), literature, other databases.	The objective of Nubel was to develop, to update and to manage a scientific food composition table of nutrients in all kinds of food products consumed in Belgium	A data table that offers access to information on Belgian foods including food table, nutrition planner, food planner, brand name data, and educational games. ***Only accessible through EuroFIR***
Bioactive Substances in Food Information Systems	eBasis	https://ebasis.eurofir.org/Default.asp	Plumb, J., Pigat, S., Bompola, F., Cushen, M., Pinchen, H., Nørby, E., Astley, S., Lyons, J., Kiely, M., & Finglas, P. (2017). eBASIS (Bioactive Substances in Food Information Systems) and Bioactive Intakes: Major Updates of the Bioactive Compound Composition and Beneficial Bioeffects Database and the Development of a Probabilistic Model to Assess Intakes in Europe. Nutrients, 9(4), Article 4. ht…	EuroFIR	International	Europe	NA	Europe	NA	1998	2017	Bulgaria, Denmark, Finland, France, Germany, Greece, Iceland, Italy, Netherlands, Norway, Poland, Portugal, Spain, Sweden, Turkey, United Kingdom	Secondary	Web DB	Yes	105.36 USD	Yes	Yes	Yes	Peer-reviewed, published data with references. Evaluation of quality of data also provided	Critically evaluated peer-reviewed, published data on the content and biological effects of bioactive constituents in plant based foods and an up-to-date list of plant and plant part names in 15 EU languages. Includes pictures.	EuroFIR eBASIS (Bioactive Substances in Food Information Systems) is a unique Internet deployed food composition and biological effects database for plant-based bioactive compounds with putative health benefits. Is one of the major databases on composition and beneficial bioeffects of bioactive compounds in foods, with all of the data traceable to original peer-reviewed publications. Over 300 maj…
Biodiversity for Food and Nutrition	B4FN	Species Database: Biodiversity for Food and Nutrition	Biodiversity for Food and Nutrition. (2019). Species Database. http://www.b4fn.org/resources/species-database/	INFOODS	International, Nonprofit	United States	High income	Brazil, Kenya, Sri Lanka, Turkey	Upper middle income (Brazil, Turkey); Lower middle income (Kenya, Sri Lanka)	2012	2019	English	Primary and Secondary	Web DB	Yes	Free	No	No	Yes	Across the countries food composition data is being collected for 154 prioritized species, which are being fed into national food composition tables, national dietary guidelines and into the global FAO/INFOODS database	The Biodiversity for Food and Nutrition project aims to link and build on the range of existing national and global initiatives by encouraging the sharing and exchange of information, experiences and resources between countries. The BFN website aims to become the global repository of information on biodiversity for food and nutrition, helping practitioners, consumers, policy and decision makers p…	The Biodiversity for Food and Nutrition Project is a multi-country, multi-partner initiative led by Brazil, Kenya, Sri Lanka and Turkey and funded by the Global Environment Facility, the world’s largest public funder of international environmental projects.
Biodiversity for Food and Nutrition - Sri Lanka	BFN Sri Lanka	http://bfnvw.bfnsrilanka.org/foodcomp/			International, Nonprofit	Sri Lanka	Lower middle income	Sri Lanka	Lower middle income	1979	1979	English	Secondary	Web DB and Table	Yes	free	No	No	Yes	Literature review	Creation of food composition tables for use in Sri Lanka	Food composition tables for use in Sri Lanka developed by the World health Foundation of Sri Lanka
Bovine Milk Proteome Database	BoMiProt	https://bomiprot.org/	Das, A., Giri, K., Behera, R. N., Maity, S., & Ambatipudi, K. (2022). BoMiProt 2.0: An update of the bovine milk protein database. Journal of Proteomics, 267, 104696. https://doi.org/10.1016/j.jprot.2022.104696		Public university	India	Lower middle income	International	NA	2020	2022	English	Secondary	Web DB	Yes	free	Yes	No	Yes	Manually curated, repository of literature published on bovine milk proteins	This database compiled bovine milk proteins information from exisiting literature	This database compiled bovine milk proteins information including biological function, biochemical properties, post translational modifications (PTMs) and their role and significance in milk domains, folds, and predicted transmembrane helices, and disordered regions
Brazilian Food Composition Table	TBCA	http://www.tbca.net.br/	Universidade de São Paulo (USP). Food Research Center (FoRC). (2023). Tabela Brasileira de Composição de Alimentos (TBCA) Versão 7.2. https://www.tbca.net.br/	INFOODS	National	Brazil	Upper middle income	Brazil	Upper middle income	1998	2023	English	Primary and Secondary	Web DB and Table	No	Free	No	Yes	Yes	Obtained both through the direct analysis of foods in laboratories at the Department of Food and Experimental Nutrition of the Faculty of Pharmaceutical Sciences - USP, and by compiling information from analytical data of Brazilian foods from publications, dissertations , theses, internal data from other laboratories, analytical reports made available by food industries and other tables.	The TBCA presents two distinct databases, one with original analytical data related to foods from Brazilian biodiversity and regional foods, and the other with information on the content of components of the most consumed foods in Brazil, with the objective of allowing the evaluation of the intake of nutrients and facilitate the planning of meal plans	The updated version comprises two databases: (i) the Biodiversity and Regional Food Database (TBCA B-DB), which contains analytical data on Brazilian food biodiversity; and (ii) the Nutrient Intake Evaluation Database (TBCA NIE-DB), comprising data on most foods consumed in Brazil.
Canadian Nutrient File	CNF	https://food-nutrition.canada.ca/cnf-fce/index-eng.jsp	Healt Canada. (2015). Canadian Nutrient File (CNF). https://food-nutrition.canada.ca/cnf-fce/?lang=eng	INFOODS, EuroFIR	National	Canada	High income	Canada	High income	2007	2023	English	Primary and Secondary	Web DB	Yes	Free	No	No	Yes	USDA releases, revlevant scientific literature, industry data, current analyses from Canadian government, university, and research laboratories.	The CNF is particularly suited for assessment of diets, recipe development, menu planning when ingredients or menu items are not specific and for population nutrition surveillance activities, where nutrient intake distrubutions are used to conduct risk assessments such as modeling for forticifaction proposals.	The CNF is a food composition database featuring bilingual (French and English) food names, measure descriptrions and background information. Only foods available on the market in Canada are included, usually as a generic representative composites, except where each brand is considered unique such as breakfast cereals and chocolate bars.
CINE's Arctic Nutrient File	CINE	http://www.mcgill.ca/cine/resources/nutrient/	Centre for Indigenous Peoples’ Nutrition and Environment. (2005). CINE’s Arctic Nutrient File. https://www.mcgill.ca/cine/resources/nutrient	INFOODS	Public university	Canada	High income	Canada, Philippines, Japan, Peru, India, Nigeria, Colombia, Thailand, Kenya, China, Bangladesh, Micronesia	High income (Canada, Japan); Upper middle income (Peru, Colombia, Thailand, China); Lower middle income (Philippines, India, Nigeria, Kenya, Bangladesh, Micronesia)	2005	2005	English	Secondary	Table	Yes	Free	No	No	No	Referenced literature, national databases, nutrient analyses	The purpose to provide essential information for developing better micronutrient nutrition in communities of Indigenous Peoples, and to lead to appropriate food-based interventions where they may be needed. Long term goals are to expand this procedure and health promotion efforts using traditional food to many communities of Indigenous Peoples worldwide.	Food and nutrition tables for 12 case studies and five Asian case studies are being compiled from information gathered in interviews with key informants and focus groups.
Ciqual - French Food Composition Table	Ciqual	https://ciqual.anses.fr/	Anses. (2020). Ciqual French food composition table. https://ciqual.anses.fr/	INFOODS, EuroFIR	National	France	High income	France	High income	1985	2020	French, English	Primary and Secondary	Web DB	Yes	Free	No	No	Yes	ANSES-CIQUAL compiles different data sources to prepare the food composition table. ANSES-CIQUAL launches every year a plan to sample and analyse 60 to 80 foods, in collaboration with a subcontractor laboratory. However, this is not sufficient to update all composition data in the table.	The database was born from the need to establish a structure to manage and develop a nutrient database on food products produced or consumed in France.	The ANSESS-CIQUAL database compiles the composition of 3185 French foods using different data sources including the Danish Food Composition Databank, including baby food.
Colombian Food Composition Table		https://www.icbf.gov.co/bienestar/nutricion/tabla-alimentos	Instituto Colombiano de Bienestar Familiar ICBF. (2018). Tabla de Composición de Alimentos Colombianos. https://www.icbf.gov.co/bienestar/nutricion/tabla-alimentos	INFOODS	National	Colombia	Upper middle income	Colombia	Upper middle income	1953	2018	Spanish	Primary and Secondary	Table	Yes	Free	Yes	No	No	The latest version of the food table includes mixed data, which includes data from direct chemical analysis of food samples and data collected from other sources following INFOODS guidelines.	This initiative seeks to generate and compile nutritional data on Colombian foods for their application in research and the formulation of food and nutrition policies for the country.	The Colombian food composition table (TCAC) is an instrument that compiles the nutrient content and energy intake of the food consumed by the Colombian population.
Composition of Foods Integrated Dataset	CoFID	https://www.gov.uk/government/publications/composition-of-foods-integrated-dataset-cofid	Public Health England. (2021). Composition of foods integrated dataset (CoFID). https://www.gov.uk/government/publications/composition-of-foods-integrated-dataset-cofid	INFOODS, EuroFIR	National	United Kingdom	High income	United Kingdom	High income	2008	2021	English	Secondary	Web DB	Yes	Free	No	No	Yes	Composition of foods integrated dataset (CoFID) of the UK Government	Public Health England (PHE) is responsible for maintaining data on the nutrient content of the UK food supply to support the National Diet and Nutrition Survey, and funds nutrient analysis of foods commonly consumed in the UK	This updated version (2021) of CoFID incorporates data from a 2020 report on nutrient analysis of key cuts of pork including updates for associated foods and recipes within the pork section. Data on the following foods have been corrected: vitamin C in watercress; iodine in soya yogurt; and vitamin E, sugars and biotin in boiled and steamed sweet potato.
Crop Comoposition Database - AFSI	CCDB	https://www.cropcomposition.org/	Agriculture and Food Systems Institute. (2024). Crop Composition Database Version 10.0. https://www.cropcomposition.org/		Nonprofit	United States	High income	United States	High income	2003	2023	English	Primary	Web DB	Yes	Free	No	Yes	Yes	Controlled field trials using standard commerical practices at various locations throughout the world, validated analytical methods	To provide information regarding the natural variability of nutritional composition in non-genetically engineered (also referred to as non-genetically modified) varieties of crops.	The Crop Composition Database contains crop composition data obtained from studies conducted over a number of years at worldwide locations. The data it contains provides insight into the natural variablility of the nutritional composition of conventional crops.
Czech Food Composition Database	NutriDatabaze	http://www.nutridatabaze.cz/en/	Prague: Institute of Agricultural Economics and Information. (2020). Czech Food Composition Database, Version 8.2. https://www.nutridatabaze.cz/en/	INFOODS, EuroFIR	National	Czech Republic	High income	Czech Republic	High income	2010	2020	Cesky, English	Secondary	Web DB	Yes	Free	No	No	Yes	Data sources for the database are defined as published or unpublished results of research containing data about composition of foods; food composition databases/tables of Czech or foreign origin; manufacturers’ data (e.g. labels, web pages, flyers etc.). Some values are calculated within the database system.	Presents data on the level of a compiled database reporting a single value for each food / component combination.	The Czech Food Composition Database managed and updated by the Czech Centre for Food Composition Database within the Institute of Agricultural Economics and Information (IAEI). This application presents data on the level of a compiled database reporting a single value for each food / component combination. Data have been processed and documented in accordance with the standardized procedure of th…
Dutch Food Composition Database	NEVO	https://www.rivm.nl/en/dutch-food-composition-database	National Institute for Public Health and the Environment (RIVM). (2023). Dutch Food Composition Database NEVO-online 2023/8.0. https://www.rivm.nl/en/dutch-food-composition-database	INFOODS, EuroFIR	National	Netherlands	High income	Netherlands	High income	2019	2021	English, Nederlands	Secondary	Web DB	Yes	Free	No	No	Yes	Preferably, food composition data should come from chemical analyses by accredited laboratories. Other data sources include foreign food composition tables, scientific publications and food label information.	This part provides background information on the NEVO data. NEVO online 2021 contains data on 2207 food items. Since the previous version of NEVO online (2019), information in the database on a large number of foods has been added and/or revised	The Dutch Food Composition Database (NEVO) contains data on the composition of foods. NEVO is, part of the Netherlands Food Information Resource (NethFIR), owned by the Dutch Ministry of Health, Welfare and Sports, and is maintained at the Dutch National Institute for Public Health and the Environment (RIVM). An advisory board with scientific experts, data providers and users of NEVO data advises…
Ecuadorian Food Composition Table	Ecuadorian Table	https://drive.google.com/open?id=1ZYUIrGd3HhoEABgnvL6Bq3nw73DwRoPR	Ortiz-Ulloa, J., Astudillo, G., Ochoa-Avilés, A., & Donoso, S. (2018). Tabla de composición de alimentos. Research group “Food, Nutrition and Health” Department of Biosciences, Cuenca University and FAO. https://drive.google.com/open?id=1ZYUIrGd3HhoEABgnvL6Bq3nw73DwRoPR	INFOODS	National	Ecuador	Upper middle income	Ecuador	Upper middle income	2018	2018	Spanish	Primary	Table	Yes	Free	No	Yes	No	The data presented in this table have been generated gradually during the period 2011-2017. All the data referred to are derived from chemical analysis or are estimated by calculation estimated by calculation according to compilation standards to ensure their reliability. to ensure their reliability.	Generate nutritional information on locally produced and prepared foods in the city of Cuenca, located in the southern Andean region of Ecuador, which had not been included in neighboring countries	This first edition of the Food Composition Table presents information on locally produced and prepared foods in the city of Cuenca, located in the southern Andean region of Ecuador, which had not been included in neighboring countries.
Estonian Food Composition Database	NutriData	https://tka.nutridata.ee/en/	National Institute for Health Development. (2024). NutriData Food composition database, version 13.0. https://tka.nutridata.ee/en/	INFOODS, EuroFIR	National	Estonia	High income	Estonia	High income	1996	2024	Eesti, Pyccknñ, English	Primary and Secondary	Web DB	Yes	Free	Yes	Yes	Yes	References from literature	Implementing national nutrition policies, calculating the nutritional composition of food products by the food industry representatives, and carrying out scientific work by research institutions. Daily, the database data is used in the NutriData dietary analysis program, nutrition survey program, and product data entry and calculation program	The NutriData food composition database contains data on the average nutritional composition of more than 4,390 foods most consumed in Estonia
European Database of Carotenoid	European Carotenoid	https://www.mdpi.com/2304-8158/10/5/912	Dias, M. G., Borge, G. I. A., Kljak, K., Mandić, A. I., Mapelli-Brahm, P., Olmedilla-Alonso, B., Pintea, A. M., Ravasco, F., Tumbas Šaponjac, V., Sereikaitė, J., Vargas-Murga, L., Vulić, J. J., & Meléndez-Martínez, A. J. (2021). European Database of Carotenoid Levels in Foods. Factors Affecting Carotenoid Content. Foods, 10(5), Article 5. https://doi.org/10.3390/foods10050912	INFOODS	International, Public University	Europe	NA	United Kingdom, Italy, Germany, Spain, Turkey, Poland, Ireland, Brazil, France, Finland, USA, Egypt, Taiwan, Malaysia, Norway, Slovenia, Netherlands, Austria, Bangladesh, Indonesia,	High income (United Kingdom, Italy, Germany, Spain, Poland, Ireland, France, Finland, USA, Taiwan, Norway, Slovenia, Netherlands, Austria); Upper middle income (Turkey, Brazil, Malaysia, Indonesia); Lower middle income (Egypt, Bangladesh)	2021	2021	English	Secondary	Table	yes	Free	Yes	yes	No	Original research papers published in the period 1990–2018	To implement database of carotenoid contents of foods available in the European market.	An european database of foods classified according to the FoodEx2 system, that includes the content of carotenoids (α-Carotene, β-Carotene, β-Cryptoxanthin) in Fruits, Vegetables and grains, for use of compilers, nutritionists and other professionals in areas related to food and human health.
Expanded Food Composition Table for Use in Ethiopia	EIAR	http://publication.eiar.gov.et:8080/xmlui/bitstream/handle/123456789/1123/EXPANDED%20%20FOOD%20%20COMPOSITION%20%20Abbyy.pdf?sequence=1&isAllowed=y			National	Ethiopia	Low income	Ethiopia	Low income	1968	1968	English	Primary	Table	Yes	Free	No	No	No	Food analysis by the Ethiopian Institute of Agricultural Research (EIAR)	To coordinate technically the research activities of Ethiopian Agricultural Research System	Scanned copy of 1981 Expanded Food Composition Table for Use in Ethiopia
Faroese Food Composition Tables	Faroese Table	https://www.hfs.fo/webcenter/ShowProperty?nodeId=%2Fhfs2-cs%2FHFS017914%2F%2FidcPrimaryFile&revision=latestreleased	The Food, Veterinary and Environmental Agency. (1995). Marita Poulsen: Faroese Food Composition Tables. https://www.hfs.fo/webcenter/ShowProperty?nodeId=%2Fhfs2-cs%2FHFS017914%2F%2FidcPrimaryFile&revision=latestreleased		National	Faroe Islands	High income	Greenland, Faroe Islands, Iceland, Denmark	High income	1995	1995	English	Primary and Secondary	Table	Yes	free	No	No	No	Faroese Food, Veterinary, and Environmental Agency	One cannot find much concerning uniquely Faroese food products such as matured and dried fish or lamb. Some years ago, in order to remedy this, research was carried out on such food products and the results of the research are in this collection. This collection is far from complete, but hopefully it is a beginning of a substantial food data bank for the more or less uniquely Faroese food products	4 countries collaborate to analyze Nordic foods
Finnish National Food Composition Database	FINELI	https://thl.fi/en/web/lifestyles-and-nutrition/nutrition/fineli-the-national-food-composition-database	National Institute for Health and Welfare, Public Health Promotion Unit. (2019). Fineli: Finnish food composition database, release 20. https://fineli.fi/fineli/en/index	INFOODS, EuroFIR	National	Finland	High income	Finland	High income	2019	2022	Finnish, Swedish, English	Secondary	Web DB	Yes	free	No	No	Yes	Collection of data from public references	Compile information about the average nutrient contents of Finnish foods and food products used in Finland	Fineli is a database maintained by the Nutrition Unit of the Finnish Institute for Health and Welfare (THL). Information about the average nutrient contents of Finnish foods and food products used in Finland has been compiled in the database.
Fødevaredata - Frida Food Data	Frida	https://frida.fooddata.dk/?lang=en	National Food Institute, Technical University of Denmark. (2024). Frida—Food data, version 5.2. https://frida.fooddata.dk/?lang=en	INFOODS, EuroFIR	National, Public university	Denmark	High income	Denmark	High income	2002	2023	Dansk, English	Primary and Secondary	Web DB	Yes	Free	Yes	Yes	Yes	Detailed analyses of a wide variety of foods typically consumed in Denmark and secondary data from peer-reviewed scientific studies and research that provide nutritional information on specific foods	Since maintaining a FCDB is time intensive and costly, food data gathered from other national food databases is used to supplement the database	Technical University of Denmark created Frida Food Data to inform Danish citizens about the compsition of Danish foods
Food Composition Database for Biodiversity	BioFoodComp4.0	https://www.fao.org/infoods/infoods/tables-and-databases/faoinfoods-databases/en/	FAO/INFOODS Databases. (2017). Food Composition Database for Biodiversity Version 3.0 – BioFoodComp3.0. https://www.fao.org/infoods/infoods/tables-and-databases/faoinfoods-databases/en/	INFOODS	International, nonprofit	Italy	High income	International	NA	2010	2017	English	Secondary	Table	Yes	Free	No	No	No	The database is an archival collection of available analytical data of sufficient quality. It holds data of different edible parts of the same plant/animal food; different maturity stages; raw and processed food (cooked, preserved), but no recipes (composite foods). The compositional data are exclusively analytical data from primary sources, e.g. as published in the scientific literature, reports…	BioFoodComp aims to publish a compendium of scrutinized analytical data (without any additional estimations, imputation or calculation of missing values) for foods counting for biodiversity: at least one compositional value must be reported at variety/cultivar/breed level for common foods or at species level (or with local name) for wild and underutilized foods	The FAO/INFOODS Food Composition Database for Biodiversity (BioFoodComp) is the first global repository of solely analytical data on food biodiversity and represents the equivalent of an archival database, which means that no values have been calculated or estimated to complete the compositional profile for a food entry. The included data need to meet the criteria for biodiverse foods and a minim…
Food Composition database for Epidemiological Studies in Italy	BDA	http://www.ieo.it/bda2008/homepage.aspx		INFOODS, EuroFIR	International	Italy	High income	Italy	High income	1998	2022	English, Italian	Primary and Secondary	Web DB	No	Free	No	No	Yes	Data come from pre-existing sources (food composition tables and databases, scientific articles, etc.) and in-house or affiliated laboratory analyses. The DB has been reviewed and certified by EuroFIR.	Particular attention was paid to obtain a suitable tool for epidemiological studies: selection of food representative of those consumed at national level, with analytical data based on Italian food, whenever available. In case of missing Italian data, foreign sources were used, to provide a nutritional profile as complete as possible. Finally, considerable efforts have been put in creating an eas…	A documented database, periodically updated and available online. Contains energy, macro and micronutrients for 1109 foods, divided into 17 groups. The volume is directed to students of dietetics, nutrition sciences, food technology, motor sciences, food sciences, gastronomic sciences.
Food Composition Table for Bangladesh	FCTB, FCDB	http://www.fao.org/fileadmin/templates/food_composition/documents/FCT_10_2_14_final_version.pdf	Institute of Nutrition and Food Science, Centre for Advanced Research in Sciences, University of Dhaka. (2013). Food Composition Table for Bangladesh. http://www.fao.org/fileadmin/templates/food_composition/documents/FCT_10_2_14_final_version.pdf	INFOODS	National	Bangladesh	Lower middle income	Bangladesh	Lower middle income	2013	2013	English	Primary and Secondary	Web DB and Table	Yes	Free	No	No	No	Primary analysis of 54 Key Foods were analyzed via Official Methods of Analysis 17th Edition (AOAC, 2000). For some nutrients (B1, B2, B6, retinol, and beta-carotene), modification of the AOAC Official Methods was needed. In such a case, the ASEAN Manual of Nutrient Analysis was used. Secondary data were obtained from all relevant sources and borrowing of values for missing data from reliable and…	Generation of an updated food composition database (FCDB) for Bangladesh following international standards	Primary analytical values from 74 foods (including 54 prioritized key foods (KFs)) were generated through component-specific Association of Official Agricultural Chemists (AOAC) or other internationally accredited methods. Secondary compositional values (analytical, estimated, borrowed, or calculated) were assembled and compiled in accordance with the International Network of Food Data Systems (I…
Food Composition Table for Pakistan	Pakistan Table	https://www.fao.org/fileadmin/templates/food_composition/documents/regional/Book_Food_Composition_Table_for_Pakistan_.pdf	Department of Agricultural Chemistry, NWFP Agricultural University. (2001). Food Composition Table for Pakistan. https://www.fao.org/fileadmin/templates/food_composition/documents/regional/Book_Food_Composition_Table_for_Pakistan_.pdf	INFOODS	National	Pakistan	Lower middle income	Pakistan	Lower middle income	1985	2001	English	Primary	Table	Yes	Free	Yes	No	No	laboratory analysis result by AOAC official method	Pakistan FCT prepared to determine nutritional value of differnt food iteam incuding weaning food, supplementary food and tradtional food of pakistan and also their recipe preparation method	This FCT has been initiated in1985 and reprinted in 1991 due to high demand of using this table by health and agriculture, dieticians in the country. in 2001 the updated FCT include determination of micronutrients, cholestrol and vitamins aand give better quality data .
Food Composition Table for Use in Africa	Africa Table	https://www.fao.org/docrep/003/X6877E/X6877E00.htm	Nutrition Program, National Center for Chronic Disease Control, Health Services and Mental Health Administration, Public Health Service, U.S. Department of Health, Education, and Welfare. (1968). FOOD COMPOSITION TABLE FOR USE IN AFRICA. https://www.fao.org/4/X6877E/X6877E00.htm#TOC	INFOODS	International	United States, Italy	High income	Africa	NA	1968	1968	English	Secondary	Table	No	Free	No	No	No	Personal visits were made to nutrition institutions throughout the African continent. Numerous unpublished data were supplied by members of the Advisory Group.	Emphasis was placed on assembling original data on foods grown in various areas of Africa	Food nutritional database focused on assembling original data on foods grown in various areas of Africa
Food Composition Table for Use in East Asia	East Asia Table	https://www.fao.org/3/X6878E/X6878E00.htm	U.S. Department of Health, Education, and Welfare. (1972). FOOD COMPOSITION TABLE FOR USE IN EAST ASIA. https://www.fao.org/4/X6878E/X6878E00.htm	INFOODS	International	United States, Italy, Japan	High income	Burma, Thailand, Cambodia, Laos, Vietnam, Mainland China, Malaysia, Singapore, Indonesia, Philippines, Hong Kong, Taiwan, Korea, Japan	Lower middle income (Burma, Cambodia, Laos, Vietnam, Indonesia, Philippines); Upper middle income (Thailand, China, Malaysia); High income (Singapore, Hong Kong, Taiwan, Korea, Japan)	1972	1972	English	Primary and Secondary	Table	No	Free	No	No	No	Various nutrition institutions in these different areas were visited to obtain as many published and unpublished materials as possible on chemical composition of indigenous foods, as well as references of other nutrition-related Asian subject matter. In compiling the data collected on Asian foods, emphasis was put on critical evaluation of local data already available within the region, and deter…	Compilation of a comprehensive food table for use in East Asia	A joint research project for compilation of a comprehensive food table for use in East Asia, plus collection of extensive bibliographical references concerning many facts on Asian foods and nutrition programs, has been completed, and resulted in two publications: one is the “Food Composition Table for Use in East Asia”, and the other, “A selected Bibliography on East-Asian Foods and Nutrition Arr…
Food Composition Table for use in The Gambia	Gambia Table	https://www.fao.org/fileadmin/templates/food_composition/documents/pdf/Gambia04082011.pdf	Medical Research Council, Human Nutrition Research. (2011). Food Composition Table for use in The Gambia. https://www.fao.org/fileadmin/templates/food_composition/documents/pdf/Gambia04082011.pdf	INFOODS	National	Gambia	Low income	Gambia	Low income	2011	2011	English	Primary and Secondary	Table	Yes	free	No	No	No	Chemical analysis of foods commonly consumed by young children. For adults food combinations and mixtures calculations were done using closely related foods . Some nutritional data on Fruits and vegetbales and minor items were obtained from published data	To develop food composition tables for foods prepared and eaten by the people in rural Gambia and also to assit work on dietary habits in other West African countries with similar foods.	A compilation of the nutrient composition of rural Gambian foods as consumed by the Mandinka people
Food Composition Table for Western Africa	WAFCT	https://www.fao.org/infoods/infoods/tables-and-databases/faoinfoods-databases/en/	FAO/INFOODS Databases. (2019). Food Composition Table for Western Africa. https://www.fao.org/infoods/infoods/tables-and-databases/faoinfoods-databases/en/	INFOODS	International	United States, Italy	High income	Benin, Burkina Faso, Cameroon, Ghana, Mali, Nigeria and South Africa	Low income (Burkina Faso, Mali); Lower middle income (Benin, Cameroon, Ghana, Nigeria); Upper middle income (South Africa)	2012	2019	English	Secondary	Table	Yes	Free	No	No	No	International Network of Food Data Systems (INFOODS) partners collected and compiled locally available compositional data from scientific papers, theses, university reports and other sources. These were complemented with data from food composition analysis programmes in Ghana and Kenya and from existing food composition tables and databases (FCT/FCDB) from inside and outside Africa.	WAFCT 2019 is the result of four years of collaboration among INFOODS network researchers in Africa and the Nutrition and Food Systems Division of FAO, and was developed as part of the International Dietary Data Expansion (INDDEX) Project, implemented by Tufts University’s Gerald J. and Dorothy R. Friedman School of Nutrition Science and Policy, with funding from the Bill & Melinda Gates Foundati…	The FAO/INFOODS Food Composition Table for Western Africa (WAFCT 2019) is an update of the West African Food Composition Table of 2012, which lacked some important components, foods and recipes. WAFCT 2019 contains almost three times as many food entries and double the number of components, with increased overall data quality. Many of the data points from WAFCT 2012 have been replaced with better…
Food Composition Table of Central American Foods	INCAP	http://www.sennutricion.org/en/2013/05/01/tabla-de-composicin-de-alimentos-de-centroamrica-incap	Instituto de Nutrición de Centro América y Panamá. (2013). Tabla de Composición de Alimentos de Centroamérica—INCAP. https://www.sennutricion.org/es/2013/05/01/tabla-de-composicin-de-alimentos-de-centroamrica-incap	INFOODS	International	Belize, Costa Rica, El Salvador, Guatemala, Honduras, Nicaragua, Panama, Honduras, Nicaragua, Panama	Lower middle income (Honduras; Nicaragua); Upper middle income (Belize, Costa Rica, El Salvador, Guatemala); High income (Panama)	Belize, Costa Rica, El Salvador, Guatemala, Honduras, Nicaragua, Panama, Honduras, Nicaragua, Panama	Lower middle income (Honduras; Nicaragua); Upper middle income (Belize, Costa Rica, El Salvador, Guatemala); High income (Panama)	1996	2012	Spanish	Secondary	Table	Yes	Free	No	No	No	A compilation of information from three sources was made: the Central American table (INCAP 1960), the table for use in Latin America (1961), and the United States Department of Agriculture (USDA) table.	Carry out a review, expansion and printing of the Database on Food Composition used in the Central American region, mainly for the evaluation and planning of diets, the calculation of food needs, definition of the basic food basket, and other series of applications	Food Composition Database used in the Central American region
Food Composition Tables for Kingdom of Bahrain	Bahrain Table	http://www.fao.org/fileadmin/templates/food_composition/documents/pdf/FOODCOMPOSITONTABLESFORBAHRAIN.pdf	Musaiger, Abdulrahan O. Food Composition Tables for Kingdom of Bahrain. First Edition. Manama, Bahrain: Arab Center for Nutiriton, 2011. https://www.fao.org/fileadmin/templates/food_composition/documents/pdf/FOODCOMPOSITONTABLESFORBAHRAIN.pdf.	INFOODS	National	Bahrain	High income	Bahrain, Kuwait, Saudi Arabia	High income	2011	2011	English	Primary and Secondary	Table	Yes	Free	No	Yes	No	Literature and Published Reports	nutrient database for imported food in Arab Golf countries mainly from UK	Using published articles and unpublished reports, as well as running chemical analyses on raw and ready-to eat foods and composite dishes in Arab Golf countries
Food Composition Tables for Mozambique	Mozambique Table	https://helda.helsinki.fi/bitstream/handle/10138/337295/Food_composition_tables_for_Mozambique.pdf?sequence=1	Korkalo, Liisa, Helena Hauta-alus, and Marja Mutanen. “Food Composition Tables for Mozambique.” Department of Food and Environmental Sciences University of Helsinki, Finland, October 2011. https://helda.helsinki.fi/server/api/core/bitstreams/06e10561-2e67-40df-8f65-e627da0b172a/content.	INFOODS	National	Mozambique, Finland	Low income (Mozambique); High income (Finland)	Mozambique	Low income	2011	2011	English	Primary and Secondary	Table	Yes	Free	No	No	No	In order to find relevant food composition data that could be used in the compilation of these tables, we carried out literature searches to find both journal articles and printed food composition tables with information on foods commonly used in Mozambique. We also searched online databases from various countries Agrifood Research Finland and Eurofins Scientific Finland, USDA database, and liter…	These food composition tables has been compiled as a part of the project ‘Finnish-Mozambican research collaboration on foods, diet and nutrition in Mozambique’. The tables were meant to be used for analysis of nutrient intake during the project itself but they hoped it would also serve the needs of nutritionists and other professionals working in Mozambique. The tables may also be useful for othe…	In order to find relevant food composition data that could be used in the compilation of these tables, we carried out literature searches to find both journal articles and printed food composition tables with information on foods commonly used in Mozambique. Some data were borrowed from other African food composition tables such as the tables for South Africa and Mali as well as the recently publ…
Food Composition Tables for Nepal	Nepal Table	http://www.fao.org/fileadmin/templates/food_composition/documents/regional/Nepal_Food_Composition_table_2012.pdf	“Food Composition Table for Nepal” (Nepal Government, Ministry of Agriculture Development, National Nutrition Program, 2012), https://www.fao.org/fileadmin/templates/food_composition/documents/regional/Nepal_Food_Composition_table_2012.pdf.	INFOODS	National	Nepal	Lower middle income	Nepal	Lower middle income	2012	2012	English	Primary and Secondary	Table	Yes	Free	No	No	No	Primary analytical data of foods collected from Nepal. The data on food composition has been compiled from the results of analysis carried out in Central nutritional laboratory ,National Nutrition Program, Department of Food Technology and Quality Control, under the ministry of Agriculture Development.	The purpose of the food composition table for Nepal is to improve nutritional knowledge to enhance the current malnutrition needs.	The food composition table for Nepal was created in hand with the National Nutrition Program under the Department of Food Technology and Quality Control of the Nepali Ministry of Agriculture and Cooperatives.
Food Systems Biology Database	FSBI-DB	https://fsbi-db.de/	“Food Systems Biology Database,” FSBI-DB: Food Systems Biology Database, last modified 2023, https://fsbi-db.de/.		National	Germany	High income	Germany	High income	2021	2023	English	Secondary	Web DB	No	Free	Yes	Yes	Yes	Integrates ordorant database from Leibniz Institute of Food System Biology, Food Composition and Nutrition Tables Souci-Fachmann-Kraut, and taste quality and receptor data from publications of this institute.	The database is intented to support research and development in the food chemistry, molecular biology, neuroscience, sensory evaluation, chemometrics as well as computational pharmacology and to provide information required for the application of systems biology approaches on food.	The Food Systems Biology Database (FSBI-DB) is a database integrating information about flavor-active molecules, their occurence in food, and their associated chemosensory receptors.
FOODB	FOODB	https://foodb.ca/	“FooDB,” FooDB, https://foodb.ca/.		International	Canada	High income	International	NA	2020	2022	English	Primary and Secondary	Web DB	Yes	Free	Yes	Yes	Yes	Canadian Institutes of Health Research, Canada Foundation for Innovation, and by The Metabolomics Innovation Centre (TMIC)	FooDB is the world’s largest and most comprehensive resource on food constituents, chemistry and biology	It provides information on both macronutrients and micronutrients, including many of the constituents that give foods their flavor, color, taste, texture and aroma. Each chemical entry in the FooDB contains more than 100 separate data fields covering detailed compositional, biochemical and physiological information (obtained from the literature). contains more than 100 separate data fields coveri…
FoodData Central	FoodData Central	https://fdc.nal.usda.gov/	USDA ARS. FoodData Central (2019) https://fdc.nal.usda.gov/ [Accessed July 5, 2024]	INFOODS, EuroFIR	National	United States	High income	United States	High income	2019	2023	English	Primary and Secondary	Web DB	Yes	Free	No	Yes	Yes	SR Legacy foods includes values derived from analyses for food components, including nutrients on a diverse range of foods and ingredients as well as extensive underlying metadata. Foundation Foods includes values derived from analyses for food components, including nutrients on a diverse range of foods and ingredients as well as extensive underlying metadata.	Provides a broad snapshot in time of the nutrients and other components found in a wide variety of foods and food products.	FoodData Central is an integrated data system that provides expanded nutrient profile data and links to related agricultural and experimental research.
German Nutrient Database	BLS	https://www.blsdb.de/	“Bundeslebensmittelschlüssel,” Bundeslebensmittelschlüssel, https://www.blsdb.de/.	INFOODS	National	Germany	High income	Germany, United States, United Kingdom, Sweden, Netherlands, Denmark	High income	2004	2022	English, Deutsch	Primary and Secondary	Web DB	Yes	119 euros	No	No	Yes	The BLS is based on German, American, English, Swedish, Danish and Dutch food composition tables, on analytical values of food producing firms, publications and research results of the Federal Research Centres and Universities.	The Data Base contains research results of German Federal Research Centres and universities. The essential task of the BLS is the calculation of the missing analytical values, the calculation of prepared foods and the calculation of menu components (ready to eat). To be able to work with simple algorithms here a structuring on the model of biologically similar foods was done.	The German Nutrient Data Base (German: Bundeslebensmittelschlüssel) is a nutritional value table on the basis of electronic data processing. The BLS was developed as a standard instrument - to be handled uniformly - for the assessment of nutritional surveys in the Federal Republic of Germany.
Global Database for Pulses on Dry Matter Basis	PulsesDM1.0	https://www.fao.org/infoods/infoods/tables-and-databases/faoinfoods-databases/en/	Fernanda Grande et al., “FAO/INFOODS Database for Pulses on Dry Matter Basis Version 1.0 - PulsesDM1.0. Rome, FAO” (FAO/INFOODS, May 2017), https://www.fao.org/infoods/infoods/tables-and-databases/faoinfoods-databases/en/.	INFOODS	International	Italy	High income	International	NA	2017	2017	English	Secondary	Table	Yes	Free	No	No	No	In 2015, FAO/INFOODS started an extensive literature research on the nutrient composition of pulses. The data search was performed in the Scopus database using common and scientific names for each pulse species associated with some key words. Data from this literature search were evaluated, compiled and standardized. ese data were the basis for uPulses, being complemented with further analytical …	The aim of PulsesDM is to facilitate the comparison among the components for different species of raw and cooked pulses without the influence of the changing water content.	The FAO/INFOODS Global Database for Pulses on Dry Matter Basis Version 1.0 (PulsesDM1.0) was developed with the aim to provide a complete nutrient profile for different species based on average values presented in the FAO/INFOODS Global Food Composition Database for Pulses version 1.0, also called uPulses (FAO, 2017).
Global Food Composition Database for Fish and Shellfish	uFiSh1.0	https://www.fao.org/infoods/infoods/tables-and-databases/faoinfoods-databases/en/	Doris Rittenschober et al., “FAO/INFOODS Global Food Composition Database for Fish and Shellfish Version 1.0 - UFiSh1.0” (FAO/INFOODS, December 2016), https://www.fao.org/infoods/infoods/tables-and-databases/faoinfoods-databases/en/.	INFOODS	International	Italy	High income	International	NA	2016	2016	English	Secondary	Table	Yes	Free	No	No	No	This database is the result of a thorough evaluation of available compositional data from the international literature and laboratory reports, starting with major species of fish, crustaceans and molluscs. Data origin: only analytical data from articles of the scientific literature, analytical reports and reference datasets were used	uFiSh aims to provide a global overview of the variation in the nutrient composition of fish and shellfish, and to indicate limitations in data quality and availability	This database is the result of a thorough evaluation of available compositional data from the international literature and laboratory reports, starting with major species of fish, crustaceans and molluscs.
Global Food Composition Database for Phytate	PhyFoodComp1.0	https://www.fao.org/infoods/infoods/tables-and-databases/faoinfoods-databases/en/	Sergio Dahdouh et al., “FAO/INFOODS/IZiNCG Global Food Composition Database for Phytate Version 1.0 - PhyFoodComp 1.0. Rome, Italy” (FAO/INFOODS/IZiNCG, February 2018), https://www.fao.org/infoods/infoods/tables-and-databases/faoinfoods-databases/en/.	INFOODS	International	United States, Italy	High income	International	NA	2018	2018	English	Secondary	Table	Yes	Free	No	No	No	In 2016, FAO/INFOODS carried out a detailed literature search on the phytate content of different foods. Data sources included scientific papers, theses, university reports, FCT/FCDB and data received from the INFOODS network.	The Global Food Composition Database for Phytate (PhyFoodComp) aim to provide, at a global level, phytate data together with selected mineral data (iron, zinc and calcium), water, and different phytate: mineral molar ratios.	The FAO/INFOODS/IZiNCG Global Food Composition Database for Phytate (PhyFoodComp) is the first global repository containing analytical data on the phytate content of foods. PhyFoodComp represents the equivalent of an archival database, which means that no nutrient or antinutrient values were calculated or estimated to complete the compositional profile of a food entry. The database holds data of …
Global Food Composition Database for Pulses	uPulses1.0	https://www.fao.org/infoods/infoods/tables-and-databases/faoinfoods-databases/en/	Fernanda Grande et al., “FAO/INFOODS Global Food Composition Database for Pulses, Version 1.0” (FAO/INFOODS, January 2017), https://www.fao.org/infoods/infoods/tables-and-databases/faoinfoods-databases/en/.	INFOODS	International	Italy	High income	International	NA	2017	2017	English	Secondary	Table	Yes	Free	No	No	No	In 2015, FAO/INFOODS started an extensive literature research on the nutrient composition of pulses. The data search was performed in the Scopus database using common and scientific names for each pulse species associated with some key words. Data from this literature search were evaluated, compiled and standardized. ese data were the basis for uPulses, being complemented with further analytical …	The aim of uPulses1.0 is to provide, at a global level, nutrient data (energy, macronutrients, main minerals and vitamins, amino acids, fatty acids classes and phytate) for various pulse species, covering different varieties and/or origins of production	The FAO/INFOODS Global Food Composition Database for Pulses Version 1.0 (uPulses1.0) was developed with the aim to provide a complete nutrient profile for different species as a tool to promote pulses consumption and advice member states on breeding programmes on pulses for higher nutrient contents of these crops as well as on agriculture projects, programmes and policies. This database will thus…
Global Supplement Database	Supplement Db	https://www.fao.org/infoods/infoods/tables-and-databases/faoinfoods-databases/en/	“FAO/INFOODS/TGI Global Supplement Database - Version 1” (FAO/INFOODS/TGI, 2016), https://www.fao.org/infoods/infoods/tables-and-databases/faoinfoods-databases/en/.	INFOODS	International	Italy, Australia	High income	Australia, South Africa, Switzerland, Germany, France, Thailand, Panama, Cameroon, Costa Rica, New Zealand, United Kingdom, United States	Lower middle income (Cameroon); Upper middle income (South Africa, Thailand, Costa Rica); High income (Australia, Switzerland, Germany, France, Panama, New Zealand, United Kingdom, United States)	2016	2016	English	Secondary	Table	Yes	Free	No	No	No	The database is populated by consumers or researchers who take photos with their iPhone or smartphone and send them through an app to the George Institute for Global Health who includes the data into the database.	The aim of the database is to enable researchers to take the nutrient contribution of the reported supplement into account in the nutrient intake estimations, thus bringing them closer to the true nutrient intakes. The availability of these data might stimulate the collection of the intake of food supplements in food consumption surveys.	This global database is holding the compositional data of food supplements from all over the world. It is an Excel file, which is easy to download free-of-charge. The database is a joint project of FAO, INFOODS and the George Institute for Global Health (TGI) in Australia following the same principle as the labelling database. It is populated by consumers or researchers who take photos with their…
Icelandic Food Composition Database	ISGEM-Matis	https://www.matis.is/neytendur/leit-i-isgem-gagnagrunni/	“The Icelandic Food Composition Database,” The Icelandic Food Composition Database, https://matis.is/en/efnainnihald-matvaela-leitarvel/.	INFOODS, EuroFIR	National	Iceland	High income	Iceland	High income	2003	2010	Icelandic, English	Primary and Secondary	Web DB and Table	No	Free	No	Yes	Yes	Values in the ÍSGEM database describe the composition of the samples that were chemically analyzed. If the composition was evaluated by calculation, the results only apply to the relevant recipe and assumptions.	The ÍSGEM database stores information on the chemical content of food on the Icelandic market, whether it is Icelandic or foreign products.	The database contains information on the chemical content of food on the Icelandic market.
Indian Food Composition Database	IFCT	http://www.ifct2017.com/	T. Longvah et al., Indian Food Composition Tables (Hyderabad, Telangana, India: National Institute of Nutrition Indian Council of Medical Research Department of Health Research Ministry of Health and Family Welfare, Government of India, 2017), https://www.researchgate.net/profile/Thingnganing-Longvah/publication/313226719_Indian_food_Composition_Tables/links/589328db92851c5457486b19/Indian-food-C…	INFOODS	National	India	Lower middle income	India	Lower middle income	2017	2017	English	Primary	Table	Yes	Free	No	No	No	Lab analysis of composite samples collected from nationally representative sampling sites	To provide a database of values with the widest possible coverage of nutrient and bioactive compounds of key foods representing all major food groups consumed in India. Also to provide the needed data in specialised feilds to bring about a paradigm change in nutritional research in India	A database of the nutrient composition of key foods in India
Kenya Food Composition Tables 2018	Kenya Tables	http://www.fao.org/3/I8897EN/i8897en.pdf	J. Mwai et al., Kenya Food Composition Tables (Republic of Kenya: FAO/Government of Kenya, 2018), https://openknowledge.fao.org/server/api/core/bitstreams/a7a752fa-8cb1-476c-8be4-b547f0aacf42/content.	INFOODS	National	Kenya	Lower middle income	Kenya	Lower middle income	1993	2018	English	Primary and Secondary	Table	Yes	Free	No	No	No	The data was Published by: The Food and Agriculture Organization of the United Nations, The Ministry of Health, Republic of Kenya and The Ministry of Agriculture and Irrigation, Republic of Kenya.	The objectives of the review and update of the Kenya Food Composition Tables are: 1. To identify and fill the data gaps in terms of missing foods and components so as to increase the quality and precision of nutrient intake estimations. 2. To provide nutrient data (energy, macronutrients, main minerals and vitamins, amino acids, fatty acids classes, oxalates, and phytate) for many of the raw and …	Kenya Food Composition Tables will guide both County and National Governments on the operational priorities they need to focus on the implementation of food based approaches to reduce the burden of malnutrition in the population and support nutrition sensitive agricultural production.
Kenya Food Recipes 2018	Kenya Recipes	https://www.fao.org/3/I9056EN/i9056en.pdf	K.D. Murugu et al., Kenya Food Recipes 2018 (Republic of Kenya: FAO/Government of Kenya, 2018), https://www.fao.org/3/I9056EN/i9056en.pdf.	INFOODS	National	Kenya	Lower middle income	Kenya	Lower middle income	2018	2018	English	Secondary	Table	Yes	Free	No	No	No	Data published by Nutrition and Dietetics Unit, Ministry of Health, Kenya through desk review of recipe information collected by Ministry of Agriculture, Livestock and Fisheries, Kenya; Agricultural and Livestock Research Organization, and Kenyatta University. Other sources; Ministry of Health through County Nutrition Coordinators (CNCs), individual work done by FCT (food composition table) Steer…	The objective is to achieve adequate nutrition for optimum health of all Kenyans and to increase the quality and quantity of food available, accessible and affordable to all Kenyans at all times (FNSP, 2010)	Encouraging dietary diversity by first appreciating local recipes is a key step in enhancing good nutrition at community level. This recipe book is work that has taken into account diversity of lifestyles, cultures and food patterns of the various communities in Kenya. The recipes have been sampled from across the country and representatives from the different people groups provided guidance in t…
Kyrgyzstan’s Food Composition Table	Kyrgyzstan Table	https://figshare.com/articles/book/Kyrgyzstan_s_Food_Composition_Table/20237163/1	Jamila Smanalieva et al., Kyrgyzstan’s Food Composition Table (Bishkek, Kyrgyzstan: Ministry of Education and Science of the Kyrgyz Republic, 2022), https://figshare.com/articles/book/Kyrgyzstan_s_Food_Composition_Table/20237163/1?file=36169554.	EuroFIR	National	Slovak Republic, Kyrgyzstan	High income (Slovak Republic); Lower middle income (Kyrgyzstand)	Kyrgyzstan	Lower middle income	2021	2022	English, Kyrgyz	Secondary	Table	Yes	Free	No	No	No	The data sources used were scientific articles, theses and laboratory reports containing composition data for a minimum of five food products. Complete documentation of the analytical methods used and values of macro- and micronutrients was compiled. The average values of the aggregated compositional data of foods are represented when more than one data source was available for the same food. Dat…	Since the Kyrgyz Republic does not have its own database on the composition of food products, it is undoubtedly relevant to develop a food composition dataset for Kyrgyzstan.	This is the first edition of Kyrgyzstan's Food Composition Table. The development of a national Kyrgyz food composition database was funded by the Ministry of Agricultural and Rural Development of the Slovak Republic within the framework of the international project entitled ‘Development Support Programme of the Slovak Republic in Food Composition Area for Central and Eastern Europe and Central A…
Lesotho Food Composition Table	Lesotho Table	https://www.fao.org/fileadmin/templates/food_composition/documents/Lesotho_1-127_pages.pdf	Maleabua Monica Lephole, Mamotena Christine Khaketla, and Mamonaheng Elizabeth Monoto, Lesotho Food Composition Table, First edition. (Maseru: Department of Agricultural Research, 2006), https://www.fao.org/fileadmin/templates/food_composition/documents/Lesotho_1-127_pages.pdf.	INFOODS	National	Lesotho	Lower middle income	Lesotho	Lower middle income	2006	2006	English	Primary and Secondary	Table	Yes	Free	No	No	No	The nutrient values in the table were analyzed, calculated or copied from other food composition tables, including South african tables (1991, 1998, 1999), British (GB6), United States of America; 18th version (US18) and Mali database (2004)	The objective is to promote the use of local or traditional foods in Lesotho. Knowledge of the nutritional profile of these foods can enhance their use by the local people and tourists.	The information contained in this food composition table will be very useful for all nutrition strategies including nutrition education, assessment of nutrient intake, development of dietary guidelines among others.
Malawin Food Composition Table	Malawin Table	https://dl.tufts.edu/downloads/g158bw806?filename=d217r336d.pdf	Averalda van Graan et al., Malawian Food Composition Table, First edition. (Lilongwe, Malawi: South African Medical Research Council, Biostatistics Unit – SAFOODS, 2019), https://dl.tufts.edu/downloads/g158bw806?filename=d217r336d.pdf.	INFOODS	National, Nonprofit	Malawi	Low income	Malawi	Low income	2019	2019	English	Secondary	Table	Yes	Free	No	No	No	Data were collected from published articles, students' thesis, and other countries databases such as South Africa, West Africa, USDA, and Mozabique. Recipe data calculation was applied	The Malawian Food Composition Table (MFCT) describes the nutrient and energy content of commonly consumed Malawian food items. Its purpose is to bring knowledge of the food composition data closer to human nutrition and health practitioners, food technologists, and food manufacturers to meet the specific nutrition concerns in Malawi.	The first MFCT was published in 2019 in order to address country-specific nutrition concerns and meet current demand due to technological advances. The database contains the nutrient and energy content of 316 Malawian food items. This edition results from data sourced from published scientific literature, theses, university reports, and food composition databases across the country. Eight food gr…
Malaysian Food Composition Database	MYFCD	https://myfcd.moh.gov.my/	“Malaysian Food Composition Database,” MyFCD, https://myfcd.moh.gov.my/myfcdcurrent/.	INFOODS	National	Malaysia	Upper middle income	Malaysia	Upper middle income	1988	2010	English	Primary	Web DB	No	Free	Yes	Yes	Yes	The data were obtained from the 1988 Malaysian Food Composition Database and new data were generated and analyzed by different national institutions and universities.	The updated version of Malaysian FCD is carried out in three phases: Phase 1: To harmonise and standardise the sampling and method of analysis for all institutions participated in Malaysian FCD (2010 to 2011). Phase 2: To establish the web based version of Malaysian FCD (MyFCD) (2011-2014). Phase 3: To conduct continuous nutrient analysis by the participating institutions and to generate the nutr…	The development of the Malaysian Food Composition Database (FCD) has been initiated in 1980 by the Institute for Medical Research (IMR). The first phase of this program was the provision of the FCD table in 1982, followed by the analysis of the essential nutrients for the local foods. This updated Malaysian FCD will provide better quality nutrient data, especially for health professionals, scient…
Mexican Food Base	BAM	https://insp.mx/informacion-relevante/bam-bienvenida	“Mexican Food Base,” Base de Alimentos de México (BAM), https://insp.mx/informacion-relevante/bam-bienvenida.	INFOODS	National	Mexico	Upper middle income	Mexico	Upper middle income	2019	2019	Spanish	Secondary	Table	Yes	free	No	No	No	Data from other databases and literature	This database was created to provide current nutritional information on the most frequently consumed foods by Mexicans. it is meant to be used to estimate the dietary intake of the individuals.	This is an extensive, digital compilation that provides data (updated for the period between 2016 and 2018) on primary vitamins and minerals. The database encompasses nearly 1980 different foods. Significantly, it features those foods that are most frequently consumed by the Mexican population, as identified by the National Health and Nutrition Surveys
Mexican Food Composition Table	Mexican Table	https://www.incmnsz.mx/2019/TABLAS_ALIMENTOS.pdf	Josefna C. Morales de León, Héctor Bourges Rodríguez, and María Elena Camacho Parra, Tables of composition of food and food products (Mexico: Salvador Zubirán National Institute of Medical Sciences and Nutrition, 2015), https://www.incmnsz.mx/2019/TABLAS_ALIMENTOS.pdf.	INFOODS	National, Public university	Mexico	Upper middle income	Mexico	Upper middle income	2015	2015	Spanish, English	Primary and Secondary	Table	Yes	Free	No	Yes	No	Most of the information presented in this table corresponds to analyses performed over the last 32 years in the laboratories of the Directorate that have been certified for these purposes by the rigorous National System of Accreditation of Testing Laboratories (SINALP-DGN) and the Mexican Accreditation Entity (ema).	Create a table of Mexican foods through the consolidation of information collected over the last 30 years.	The Mexican food composition table is a compendium of concise information on Mexican foods derived from research work undertaken in the Institute, and that we believe would be useful to concerned authorities in their decision-making process.
Mexican System of Equivalent Foods	SMAE	https://midietasmae.com.mx/	“Mexican System of Equivalent Foods,” SMAE, https://midietasmae.com.mx/.		National	Mexico	Upper middle income	Mexico	Upper middle income	1988	2022	Spanish. No access to information, payment needed	Secondary	Web DB and Table	No	17.00 USD	No	No	Yes	Data was obtained from different sources including the Mexican Food Composition Table, USDA, and experimental data.	This database is a system that operates based on equivalent foods, meaning that a serving of food, whose nutritional contribution is comparable to others in its group in terms of quality and quantity, allows them to be interchangeable with each other. This system is widely used by dietitians and nutritionists for designing meal plans to control the intake of certain nutrients.	This is an extensive database based on an equivalent foods system that aims at facilitating the creation of meal plans by dietitians and nutritionists to meet the nutritional needs of different individuals.
NCC Food and Nutrient Database	NCC	http://www.ncc.umn.edu/ndsr-database-page/	Nutrition Coordinating Center (NCC), University of Minnesota. (2024). Nutrition Data System for Research (NDSR). https://www.ncc.umn.edu/		Public university	United States	High income	United States	High income	1998	2022	English	Secondary	Web DB	Yes	6480 USD	No	No	Yes	USDA National Nutrient Database for Standard Reference, other food and nutrient databases, and articles in scientific journals that used appropriate analytic methodologies	The Nutrition Coordinating Center's mission is to support nutrition research and health promotion by providing state-of-the-art software and databases for nutrition assessment.	A dietary analysis software application widely used for the collection and coding of 24-hour dietary recalls and the analysis of food records, menus, and recipes.
New Zealand Food Composition Database	New Zealand DB	https://www.foodcomposition.co.nz/	“New Zealand Food Composition Database,” New Zealand Food Composition Data, https://www.foodcomposition.co.nz/search/food.	INFOODS, EuroFIR	National	New Zealand	High income	New Zealand	High income	2015	2021	English	Primary and Secondary	Web DB and Table	Yes	Free	No	No	Yes	Most of the data found in FOODfiles 2021 were derived from analytical laboratory results from appropriately accredited laboratories. Some of the data have been obtained from overseas food composition databases/tables, Nutrition Information Panels on packaged foods, or from the New Zealand Manufactured Food Database; and some data have been imputed from related foods or derived from recipe calcula…	Its primary role is to provide reliable nutrient values for foods commonly consumed in New Zealand.	The New Zealand Food Composition Database provides the most reliable source of information about food as it contains the nutrient content of over 2700 foods commonly prepared and eaten in New Zealand.
Nigeria Food Database	Nigera DB	http://nigeriafooddata.ui.edu.ng/Default		INFOODS	Public univeristy	Nigeria	Lower middle income	Nigeria	Lower middle income	2019	2019	English	Secondary	Web DB	Yes	Free	No	No	Yes	Published data	Research, compilation, dissemination, training in Food Composition InformatioNActivities.	Food composition data from six geopolitical regions in Nigeria
Nutrient Information Inquiry System	NIIS	https://www.cfs.gov.hk/english/nutrient/searchmenu.php	Nutrient Information Inquiry. Center for Food Safety, The Government of the Hong Kong Specoal Administrative Region (2006) https://www.cfs.gov.hk/english/nutrient/searchmenu.php [Accessed September 14, 2024]		National	China-Hong Kong	Upper middle income	China-Hong Kong	High income	2006	2021	English, Chinese	Secondary	Web DB	Yes	Free	No	No	Yes	Data were collected from other databases	NIIS, designed by the Centre for Food Safety (CFS), is a web-based searchable database containing nutrient data of commonly consumed food items which are of relevance and interest to our local community. It is available free of charge with two functions: a Food Nutrient Finder (with function to browse and search for information about a specific food or nutrient) and a Food Nutrient Calculator (wi…	The data presents information on energy and 18 nutrients of food items grouped under 24 food groups to help provide sufficient information about their nutritonal content.
Nutrient Profiling and Evaluation of Fish as a Dietary Component - NutriFishIN	NutriFishIN	http://www.cifri.res.in/nutrifishin/index.php			National	India	Lower middle income	India	Lower middle income	2008	2008	English	Primary	Web DB	No	Free	No	No	No	HPLC, Gas chromatography, Mass Spectrometry, Atomic Absorption Spectroscopy	Enhancing the utility of fish in human nutrion by creating awareness on nutrional composition of food fishes.	NutriFishIn is a database containing nutritional information on food fishes of India, from varieties of habitats like freshwater, coldwater, brackish water, and marine systems.
Nutrient Value of Some Common Foods booklet	NVSCF	https://www.canada.ca/en/health-canada/services/food-nutrition/healthy-eating/nutrient-data/nutrient-value-some-common-foods-booklet.html	Nutrient Value of Some Common Foods (Canada: Health Canada, 2008), https://www.canada.ca/content/dam/hc-sc/migration/hc-sc/fn-aNAlt_formats/pdf/nutrition/fiche-nutri-data/nvscf-vnqau-eng.pdf.		National	Canada	High income	Canada	High income	2008	2008	English	Secondary	Table	Yes	Free	No	No	Yes	Nutrient values taken from the CNF	The emphasis has been placed on mixed dishes rather than individual ingredients.	This edition of the Nutrient Value of Some Common Foods is an update to the 1999 version.
OQALI	Oqali	http://www.oqali.fr/	“OQALI,” French food observatory, https://www.oqali.fr/en/home/.		National, Public university	France	High income	France	High income	2008	2020	French	Secondary	Web DB	Yes	free	No	No	Yes	OQALI collects: 1. the information found on product labelling (nutritional values and guidelines, claims, portions, ingredients, carbon index, etc.); 2. socio-economic factors (market share, average prices,etc.); 3. analytical data on nutritional composition.	The Oqali project aims at monitoring changes in processed foods supply available on the French market, by measuring nutritional quality evolution, over time (nutritional composition and labelling information).	The Oqali database includes a large part of the information available upon the packaging of processed food products on the French market (nutritional composition, ingredients, etc.). It is structured into food category, which each are regularly collected in order to follow the evolution of the food offer over time (thus, all food categories are not collected the same year and the information made…
Pacific Islands Food Composition Tables	Pacific Islands Table	http://www.fao.org/docrep/007/y5432e/y5432e00.htm	Cecily Dignan et al., The Pacific Islands Food Composition Tables, Second edition. (Rome: FAO, 2004), https://www.fao.org/4/y5432e/y5432e00.htm.	INFOODS	International	Pacific Islands,New Zealand,US,France	High income (New Zealand, US, France)	American Samoa, Australia, Cook Islands, Fiji, French Polynesia, Guam, Kiribati, Marshall Islands, Micronesia, Nauru, New Caledonia, New Zealand, Niue, Northern Mariana Islands, Palau, Papua New Guinea, Pitcairn Islands, Samoa, Solomon Islands, Tokelau, Tonga, Tuvalu, Vanuatu, Wallis, Futuna	Lower middle income (Kiribati, Micronesia, Papua New Guinea, Samoa, Solomon Islands, Vanuatu); Upper middle income (Fiji, French Polynesia, Marshall Islands, Tonga, Tuvalu); High income (American Samoa, Australia, Guam, Nauru, New Caledonia, New Zealand, Northern Mariana Islands, Palau); Not listed (Cook Islands, Niue, Pitcairn Islands, Tokelau, Wallis, Futuna)	1994	2004	English	Primary and Secondary	Table	No	Free	No	No	No	Each food record is made up combinations of data sources. Pacific Island-generated analytical data are presented when available. However, the data have been collected from many different sources and represent samples from many different countries and laboratories. Data from other relevant sources were used to supplement analytical data to avoid missing values. Hence, each record is made up of mor…	The fspecific tasks of the project are to fill gaps in the Pacific Islands' food composition tables, to publish an updated version of the tables, to develop food analytical skills in five Pacific nations and to support the USP laboratory to achieve international accreditation	This Database aims were to improve food security and food quality and safety in Pacific Island countries, and enhance trade by strengthening food composition and contaminant data generation, compilation and dissemination, achieving international accreditation for laboratories and upgrading the skills base of technical personnel.
Peruvian Food Composition Table	Peruvian Table	https://www.google.com/url?sa=t&rct=j&q=&esrc=s&source=web&cd=&ved=2ahUKEwiP08_0qaf-AhV8SDABHTFQC-AQFnoECA8QAQ&url=https%3A%2F%2Frepositorio.ins.gob.pe%2Fbitstream%2Fhandle%2F20.500.14196%2F1034%2Ftablas-peruanas-QR.pdf%3Fsequence%3D3%26isAllowed%3Dy&usg=AOvVaw0_oB1B1j4hd_Hj19RAifC3		INFOODS	National	Peru	Upper middle income	Peru	Upper middle income	2009	2017	Spanish	Primary and Secondary	Table	Yes	Free	No	No	No	The Peruvian Food Composition Tables is part of the process of updating food composition data, both the information from previous versions, as well as the incorporation of native and traditional, industrialized and cooked foods as a country commitment; and incorporates data from scientific literature and food composition tables from other countries.	The Peruvian food table seeks to update the existing nutritional information of Peruvian foods.	The present version of the Peruvian Food Composition Tables is part of the process of updating food composition data, both the information from previous versions, as well as the incorporation of native and traditional, industrialized and cooked foods as a country commitment; and incorporates data from scientific literature and food composition tables from other countries.
Phenol-Explorer	Phenol-Explorer	http://www.phenol-explorer.eu/	“Phenol-Explorer 3.6,” Phenol-Explorer, last modified 2015, http://phenol-explorer.eu/.		International	France, Spain, Canada, UN	High income	International	NA	2009	2015	English	Secondary	Web DB	Yes	free	Yes	Yes	Yes	Phenol-Explorer gathers data on polyphenol content in foods from a large number of published studies. These studies are conducted by various researchers around the world, and the results are then aggregated into the database	comprehensive data on polyphenol content and metabolism and effects of food processing and cooking	Phenol-Explorer is the first comprehensive database on polyphenol content in foods.
Philippine Food Composition Tables	PhiLfct - FNRI	http://i.fnri.dost.gov.ph/fct/library	“Philippine Food Composition Tables,” Philippine Food Composition Tables, https://i.fnri.dost.gov.ph/fct/library.	INFOODS	National	Philippines	Lower middle income	Philippines	Lower middle income	2020	2023	English	Primary and Secondary	Web DB	No	Free	No	No	Yes	Data compiled and generated at the FNRI's Food Composition Laboratory	Generate and compile nutrition data of 1600 foods commonly consumed in philippines	The Philippine Food Composition Tables Online Database (PhilFCT®) is the unique identifying name of country’s web-based nutrition tool which provides accessible and detailed information on the nutritional composition of about 1500 commonly consumed foods in the country.
Phytohub	Phytohub	https://phytohub.eu/	“PhytoHub,” PhytoHub, last modified 2017, https://phytohub.eu/.		International	France	High income	International	NA	2010	2017	English	Primary and Secondary	Web DB	Yes	Free	Yes	Yes	Yes	Data from 20 databases, literature, experimentally obtained in collaborative platforms	Designed for use in nutritional metabolomics and in the field of the health effects of plant foods and their phytochemicals.	PhytoHub is a freely available electronic database containing detailed information about dietary phytochemicals and their human and animal metabolites.
Proximate Composition of New Zealand Marine Finfish and Shellfish	New Zealand Marine	http://www.fao.org/docrep/007/ae581e/ae581e00.htm	Peter Vlieg, Proximate Composition of New Zealand Marine Finfish and Shellfish (New Zealand: Biotechnology Division, 1988), https://www.fao.org/4/ae581e/ae581e00.htm.	INFOODS	National	New Zealand	High income	New Zealand	High income	1988	1988	English	Primary	Table	No	Free	No	Yes	No	AOAC methods and laboratory processes from literature, calculations on live samples, sample bataches for analysis commonly consisted of 6 specimens	The data was compiled as a resource for health professionals, food technologists, processors, plant designers, and manufacturers of fish meal and fish oil.	This report deals with the proximate composition of 62 marine finfish and 16 shellfish species from the New Zealand fishing area.
Seafood Data	Seafood Data	https://sjomatdata.hi.no/#search/	“Seafood Data,” Seafood Data, https://sjomatdata.hi.no/#search/.	INFOODS	National	Norway	High income	Norway	High income	2006	2021	English, Nosrk	Primary	Web DB	Yes	Free	Yes	No	Yes	The data comes from analysis of seafood	The Institute of Marine Research will be a leading supplier of knowledge relating to the sustainable management of the resources in our marine ecosystems and the whole food chain from the sea to the table.	Seafood data is a database where you can search for and compare the contents of contraminants and nutrients in fish and other seafood.
Serbian Food and Nutrition Database	FCDB - CapNutra	http://104.155.19.23/serbianfood/	“Serbian Food and Nutrition Database,” Serbian Food and Nutrition Database, http://104.155.19.23/serbianfood/.	INFOODS, EuroFIR	Public university	Serbia	Upper middle income	Serbia	Upper middle income	2013	2022	English, Serbian	Secondary	Web DB	No	Free	No	No	Yes	Documentation of values using the EuroFIR thesauri, which include common component definitions and analytical method description.	Our research focuses on determining the nutrient requirements necessary to promote well-being for children and adults. Our scientists examine how nutrition plays a role in the prevention of the major diseases affecting modern man today and conditions associated with aging.	The FCDB is a harmonized and standardized data platform, projected and developed according to EuroFIR technical guidelines. The database beside the foods nutritive values standardize and incorporate the foods other qualitative descriptions and definitions.
Slovak Food Composition Data Bank	SFCDB	http://www.pbd-online.sk/en	Compiled online food composition database. Slovak Food Composition Data Bank, VUP Food Research Institute, Bratislava, Slovakia, 2008 - 2013 (2008) http://www.pbd-online.sk/en [Accessed September 14, 2024]	INFOODS, EuroFIR	National	Slovakia	High income	Slovakia	High income	2008	2022	English, Slovak	Primary and Secondary	Web DB	No	Free	No	No	Yes	Data provided are average values of experimental data and or literature data aggregate dby local data management software. Other data were calculated by Alimenta 4.2 software	To provide essential information on food composition that could also servea sa refernce point for individual dietary decisions	A database of the nutrient composition of Slovakian foods
Souci-Fachmann-Kraut Online Database	SFK	https://www.sfk.online/#/home	Home - Souci • Fachmann • Kraut Datenbank. https://www.sfk.online/#/home [Accessed September 14, 2024]	INFOODS	National	Germany	High income	Germany	High income	1970	2022	English, Deutsch, French	Secondary	Web DB	Yes	408 euros	No	No	Yes	The food composition data in the SFK database are compiled by searching and evaluating a variety of scientific literature sources, primarily current original papers and reports, theses and monographs, as well as internal DFA analytical results.	The purpose of the database is to support technical experts engaged in the areas of dietetics and nutritional counseling or with the production, marketing, and monitoring of foods. It also enables consumers to inform themselves in detail on the composition of various food products.	The Souci-Fachmann-Kraut database contains nutritional data for more than 800 foods, with details on over 300 different ingredients. These include e.g. bioactive substances, fatty acids, but also gluten. The database is continually updated and expanded by the Leibniz Institute for Food System Biology at the Munich University of Applied Sciences.
South African Food Data System	SAFOODS	https://safoods.mrc.ac.za/database.html	South African Food Database System (SAFOODS). Food Composition Database, Version 2016 Parow Valley, Cape Town: South African Medical Research Council (2016) https://safoods.mrc.ac.za/composition.html [Accessed September 14, 2024]	INFOODS	Public university	South Africa	Upper middle income	South Africa	Upper middle income	2018	2023	English	Primary and Secondary	Web DB	No	Access to the Complete list of 36 nutrients has a cost	No	No	Yes	The data in the database is sourced from the South Africa Food Composition Tables	To guide food data compilers to access nutrition information within the country	This database contains a condensed version of the food items already available in the South African food composition table first compiled in 1970s and subsequently reviewed in successive years; 2022 being the current year of update.
Spanish Food Composition Database	BEDCA	https://www.bedca.net/	BEDCA. (2016). Base de Datos Española de Composición de Alimentos. https://www.bedca.net/	INFOODS, EuroFIR	National	Spain	High income	Spain	High income	2010	2016	Spanish, English	Primary and Secondary	Web DB	No	Free	No	No	Yes	The food composition values collected in this database have been obtained from different sources including laboratories, food industry and scientific publications or calculated.	To build the spanish Food Composition Database (BEDCA), join all the spanish food data of different tables and research articles, and adding new food composition with quality controlled and documented analytical data	bedca is a network of public research centers, government and private institutions whose objective is the development and maintenance of the Spanish Food Composition Database.
Sri Lanka Food Composition Table	SLFCT	https://slmna.lk/uploads/uploads/16c93dd68d9a9a23bfba6d49289053fe.pdf	Jayatissa R, Perera A, Silva B, Amarathunga Y, De Alwis N, Ananthan A, Longvah T. Sri Lanka Food Composition Tables (SLFCT). 2nd Edition, Colombo; 2021		National, Public university	Sri Lanka	Lower middle income	Sri Lanka	Lower middle income	2021	2021	English	Primary and Secondary	Table	yes	free	Yes	No	No	Lab analysis of samples collected from nationally representative sampling sites and secondary data collected from different FCTs (Indian FCT, Bangladesh FCT, Thai FCT)	The first SLFCT was published in 1979 which lacks several important vitamins and minerals. Moreover, there has been a change in the food system due to new crops and breeding of improved crops and thus the updating of the SLFCT was highly required by the Ministry of Health Sri Lanka.	An updated Sri Lanka food composition table (SLFCT) that includes the nutrient content of commonly consumed Sri Lanka food items. SLFCT will address specific nutrition concerns and demands due to technological advances
Standard Tables of Food Composition in Japan	Japan Table	http://www.mext.go.jp/en/policy/science_technology/policy/title01/detail01/1374030.htm	Ministry of Education, Culture, Sports, Science and Technology (MEXT) -Japan. MEXT: STANDARD TABLES OF FOOD COMPOSITION IN JAPAN - 2015 - (Seventh Revised Version). (2015) https://www.mext.go.jp/en/policy/science_technology/policy/title01/detail01/1374030.htm [Accessed September 14, 2024]	INFOODS, EuroFIR	National	Japan	High income	Japan	High income	1950	2017	English	Primary and Secondary	Web DB	Yes	Free	No	Yes	No	Analysis carried out by private laboratories. The largest analytical body for this purpose is the Japan food research laboratories which is ISO/IEC 17025 accredited	Created to improve the nutrition of the Japanese people after world war II. Also to be used for administration of school lunches, hospital food Nutritional counseling, education, research and government work (e.g. the Dietary Reference Intakes published by the Ministry of Health, Labor and Welfare) in Japan	A combiantion of standard food tables of the nutrient composition of foods consumed in Japan and supplementary tables covering amino acid composition, fatty acid composition, available carbohydrates, polyols and organic acids.
Sustainable Micronutrient Interventions to Control Deficiences And Improve Nutritional Status and General Health in Asia	Smiling	http://www.nutrition-smiling.eu/content/view/full/48718	IRD. Sustainable Micronutrient Interventions to ControL Deficiencies and Improve Nutritional status and General Health in Asia (SMILING) initiative (SMILING). Institut de Recherche pour le Developpement (IRD) and NUTRIPASS “Prevention of malnutrition and associated pathologies” department, UMR Nutripass (2020) https://nutrition-smiling.eu/ [Accessed September 14, 2024]	INFOODS	International, nonprofit	France, Cambodia, Denmark, Indonesia, Laos, Netherlands, Thailand, United Kingdom, Vietnam	Lower middle income (Cambodia, Laos, Vietnam); Upper middle income (Indonesia, Thailand); High income (France, Denmark, Netherlands, United Kingdom)	Cambodia, Indonesia, Laos, Thailand, Vietnam	Lower middle income (Cambodia, Laos, Vietnam); Upper middle income (Indonesia, Thailand)	2012	2014	English	Primary and Secondary	Table	Yes	Free	No	No	No	Review of available food composition tables and selection of food items, Quality assessment and production of specific food composition tables	To assess the quality of national food composition data , with special emphasis on key foods and key macronutrients (energy, protein, fatty acids) and key micronutrients (including iron, zinc, vitamin A, iodine, folate, calcium and vitamin B12)	In this Work Package, the quality of existing national Food Composition Tables has been assessed using methodology developed by WU and by EuroFir (www.eurofir.org). This assessment focused on key food items consumed by target populations in the five SEA Partner Countries (Cambodia, Indonesia, Laos, Thailand, Vietnam), as well as on the nutrients known to be low in local diets
Swedish Food Composition Database	Swedish DB	https://www.livsmedelsverket.se/en/food-and-content/naringsamnen/livsmedelsdatabasen	Swedish Food Agency. The food database. Livsmedelsverket Swedish Food Agency (2024) https://www.livsmedelsverket.se/en/food-and-content/naringsamnen/livsmedelsdatabasen [Accessed September 13, 2024]	INFOODS	National	Sweden	High income	Sweden	High income	2005	2023	English, Swedish	Primary and Secondary	Web DB	Yes	Free	No	No	Yes	Use literature and Swedish Food Agency for guidelines for foods, nutrient analytics done by in-house or affilitated laboratory	The main aim is to provide nutrient information on representative foods on the Swedish market and to enable the National Food Agency (NFA) to calculate energy and nutrient intakes from diet surveys performed at the NFA.	The Swedish Food Composition Database provides information on the nutritional composition for more than 2000 foods and dishes, mostly Swedish.
Tabela de Composição dos Alimentos	PortFIR	http://portfir.insa.pt/		INFOODS, EuroFIR	National	Portugal	High income	Portugal	High income	2006	2023	English, Portugese	Primary and Secondary	Web DB	Yes	Free	No	No	Yes	Data was obtained from PortFIR, which is a program to implement Portuguese networks of excellence in nutrition and food safety and a portal that includes sustainable databases of recognized quality on Food Composition and Contamination and Food Consumption.	The database aims to disseminate research work in the area of ​​food, nutrition and/or food safety	The Food Composition Table (TCA) is a national reference document for the composition of food consumed in Portugal, which gathers information on the content of 42 components/nutrients (Energy, Macroconstituents, Fatty Acids, Cholesterol, Vitamins, and Minerals). TCA search is possible by Keyword, Food Group, Components, Alphabetical List and Advanced Search.
Tabelle di composizione degli alimenti - CREA	CREA	https://www.alimentinutrizione.it/sezioni/tabelle-nutrizionali	CREA Centro Alimenti e Nutrizione. (2019). AlimentiNUTrizione—Tabelle di Composizione degli Alimenti. https://www.alimentinutrizione.it/sezioni/tabelle-nutrizionali	EuroFIR	National	Italy	High income	Italy	High income	2019	2019	Italian, English	Primary and Secondary	Web DB	No	Free	Yes	Yes	Yes	The data is obtained from the CREA Food and Nutrition Center of Italy, in-house and reference analysis	These data are used by experts to establish dietary reference values of foods in Italy	The Food Composition Tables, 2019 update, collect most of the experimental and compilation data that the CREA Food and Nutrition Center has produced and selected in recent years relating to the foods most consumed in Italy.
Table de Composition Des Aliments Tunisiens Enquêtes Alimentaires en Tunisie	Tunisie Table	https://www.google.com/url?sa=t&source=web&rct=j&opi=89978449&url=https://horizon.documentation.ird.fr/exl-doc/pleins_textes/divers20-05/010041597.pdf&ved=2ahUKEwigy_DzuYmKAxXWroQIHa1gMs8QFnoECBgQAQ&usg=AOvVaw2HCtIKvKe-MK1ydffuQHQG	El Ati J, Béji C, Farhat A, Haddad S, Cherif S, Trabelsi T, Danguir J, Gaigi S, Le Bihan G, Landais E, et al. Table de composition des aliments tunisiens. Tunis (TUN); Montpellier: INNTA; IRD. (2007). 294 p. https://www.documentation.ird.fr/hor/fdi:010041597	INFOODS	National	Tunisia, France	Lower middle income (Tunisia); High income (France)	Tunisia	Lower middle income	2007	2007	French	Secondary	Table	Yes	Free	No	No	No	The Tunisian food composition table was compiled from data extracted from the literature, as well as from various databases and other composition tables.	Compile data on the nutritional composition of Tunisian foods from the literature, as well as from various databases and other composition tables.	Nutritional composition of Tunisian foods based on data from the literature, as well as from various databases and other composition tables.
Table of Chemical Composition of Chilean foods	Chilean Table	http://www.libros.uchile.cl/files/presses/1/monographs/426/submission/proof/files/assets/common/downloads/publication.pdf	Schmidt-Hebbel Hermann, Pennacchiotti Irma, Masson Lilia, Mella Maria Angélica. Tabla de composición química de alimentos chilenos. Facultad de Ciencias Químicas y Farmacéuticas, Universidad de Chile, Santiago, Chile (1992)	INFOODS	National	Chile	High income	Chile	High income	1961	1990	Spanish	Primary	Table	Yes	Free	No	Yes	No	Most of the data in this table were obtained directly by the food chemistry research group of the University of Chile. However, some data was collected from other state and private entities in the country.	Propose a source of expanded and updated information on the chemical composition of Chilean foods for different potential users	Chilean food composition table is a broad an update of chemical composition and nutritional value of chilean foods which represents a fundamental source of information for users such as health, education and agroindustry professionals
Tables of Practical Use of the Most Consumed Foods "Miriam Muñoz"	Miriam Muñoz	https://highered.mheducation.com/sites/000008200x/information_center_view0/anexos_y_equivalencias.html	Chavez Villasana, A., Ledesma Solano, J. Á., Mendoza Martínez, E., Calvo Carrillo, C., Castro González, M. I., Ávila Curiel, A., Sánchez-Castillo, C. P., & Pérez-Gil Romo, F. (2014). Tablas de uso práctico de los alimentos de mayor consumo Miriam Muñoz, 3/e (3rd ed.). McGraw-Hill.	INFOODS/Mexcaribe-Food	Public university	Mexico	Upper middle income	Mexico	Upper middle income	1992	2013	Spanish	Primary and Secondary	Table	yes	59.79 USD	No	No	No	Data from other databases and literature	to give a compilation of the nutritional information and composition of the foods commonly consumed in Mexico for use by health specialists, industry and trade.	This database compiled nutritional information and composition of the most consumed foods in Mexico
Tanzania Food Composition Tables	TFCT	https://www.hsph.harvard.edu/nutritionsource/food-tables/	Tanzania Food Composition Tables. The Nutrition Source (2012) https://nutritionsource.hsph.harvard.edu/food-tables/ [Accessed September 14, 2024]	INFOODS	National, Public university	Tanzania	Lower middle income	Tanzania	Lower middle income	2008	2009	English	Secondary	Table	Yes	Free	No	No	No	TFCT is based on the World Food Dietary Assessment System (WFDAS), which include the International Food Composition Tables (the International MiniList or IML) in 1988–1992 at UC Berkeley, which were developed as part of the WorldFood Dietary Assessment Program (WFDAP). This approach was adopted following the Nutrition Collaborative Research Support Program (Nutrition CRSP) in Egypt, Kenya, and Me…	TFCT is considered to be an extended version of the food items already available in the TFCT compiled the early 1970s and later reviewed and updated in the 1980s	Created by a collaborative effort of the Muhimbili University of Health and Allied Sciences, the Tanzania Food and Nutrition Centre, and the Harvard School of Public Health, these food composition tables will be useful to scientists seeking to better understand and analyze Tanzanians’ dietary intake, as well as to nutrition practitioners and food manufacturers seeking to develop healthier recipes…
Thai Food Composition Database	Thai DB	http://www.inmu.mahidol.ac.th/thaifcd/home.php	Kunchit Judprasong, Prapasri Puwastien, Nipa Rojroongwasinkul, Anadi Nitithamyong, Piyanut Sridonpai, Amnat Somjai. Institute of Nutrition, Mahidol University (2015). Thai Food Composition Database, Online version 2, September 2018, Thailand. http://inmu2.mahidol.ac.th/thaifcd	INFOODS	National, Public university	Thailand	Upper middle income	Thailand	Upper middle income	1999	2018	English, Thai	Primary and Secondary	Web DB	Yes	Free	Yes	Yes	Yes	Data was selected from Food Composition Databases from Prapasri Puwastien, Kunchit Judprasong, Piyanut Sridonpai, Treerat SaiwanMonthip. Thai Food Composition Tables 2015, Second edition, 312 pages.	The Thai Food Composition Tables of 2015 is greatly welcomed and is expected to play an important role in Thailand for many stakeholders. The new and updated data will be useful to inform policies and programmes, assist researchers, food companies, dieticians and other professionals. It will also feed into the next edition of the ASEAN Food Composition Tables and thus be of value for the ASEAN re…	Thai Food Composition Tables (FCTs) 2015 is the updated version of Thai FCTs 1999, which was the first English version food composition tables in Thailand, published by the Institute of Nutrition, Mahidol University – the Regional Food Data Centre of INFOODS. The analysed FCD included in the Thai FCTs 2015 comprises new analysed data derived mainly from the Food Chemistry and Food Microbiology la…
The European Food Safety Authority Food Composition Data	EFSA	https://www.efsa.europa.eu/en/data-report/food-composition-data	European Food Safety Authority (EFSA). Food composition data | EFSA. (2021) https://www.efsa.europa.eu/en/data-report/food-composition-data [Accessed September 14, 2024]		International	Europe	NA	Finland, France, Germany, Italy, Netherlands, Sweden, United Kingdom	High income	2021	2021	English	Secondary	Web DB	Yes	Free	No	No	Yes	This data was presented by the European Food Safety Authority	These data are used by EFSA experts to establish dietary reference values – the complete set of nutrient recommendations and reference values, such as population reference intakes, the average requirement, adequate intake level and the lower threshold intake.	Food vitamin and mineral composition across seven european countries. The food composition database gives information on the amount of vitamins and minerals contained in different foods. Data are provided for seven countries – Finland, France, Germany, Italy, Netherlands, Sweden, and the United Kingdom. Vitamins and minerals included are calcium; copper; cobalamin; magnesium; niacin; phosphorus; …
The Milk Composition Database	MCDB	https://mcdb.ca/	Foroutan Aidan, Guo An Chi, Vazquez-Fresno Rosa, Lipfert Matthias, Zhang Lun, Zheng Jiamin, Badran Hassan, Budinski Zachary, Mandal Rupasri, Ametaj Burim N., Wishart David S. The Chemical Composition of Commercial Cow’s Milk. J Agric Food Chem (2019) 67:4897–4914. doi: 10.1021/acs.jafc.9b00204		National, Public university, Nonprofit	Canada	High income	Canada	High income	2019	2019	English	Primary and Secondary	Web DB	Yes	free	Yes	Yes	Yes	Literature and experimental data collections including NMR, GC–MS and LC–MS	This database compiled information about small molecule metabolites found in cow milk	This database give information smal molecules founds in different milk types
The Norwegian Food Composition Table	FCT	https://www.matportalen.no/verktoy/the_norwegian_food_composition_table/	Matportalen er lagt ned og innholdet flyttet. Mattilsynet (2024) https://www.mattilsynet.no [Accessed September 14, 2024]	INFOODS, EuroFIR	National	Norway	High income	Norway	High income	2012	2022	English, Norvegian	Secondary	Web DB and Table	Yes	Free	No	No	Yes	Chemical analyses performed in Norwegian quality-assured laboratories, values that are provides by the industry or borrowed from foreign food composition tables, values that are estimated based on similar food items and dishes	The Food Composition Table is the fundamental tool for estimating intake of energy and nutrients among individuals and population groups. It is an important tool in governmental food policy and management, education and public health promotion, for health care workers and researchers, and by the food industry.	The Norwegian Food Composition Table (FCT) provides information concerning the content of nutrients and energy in the most commonly consumed foods in Norway.
The Periodic Table of Food Initiative (PTFI)	PTFI	https://ptfi.versobio.com/tools-resources/	PTFI Research Hub – Research Community and Resources for the Periodic Table of Food Initiative. https://ptfi.versobio.com/ [Accessed September 14, 2024]		International, Nonprofit	United States, International	High income	United States	High income	2024	2024	English	Primary	Web DB	Yes	Free	Yes	Yes	Yes	PTFI Food Composition Reference Data database contains the biochemical composition of a wide array of foods with data generated from the following standardized, in-house platforms Proximate (for overall composition), Fatty Acid Methyl Esters (FAME) and Lipidomics for lipids, Ionomics for minerals and metals, Proteomics for proteins, and Glycomics for carbohydrates. PTFI Food Composition Discovery…	The Periodic Table of Food Initiative is providing standardized tools, data, and training to map food quality of the world’s edible biodiversity.	The Periodic Table of Food Initiative (PTFI) is helping bring this vision to reality by providing foundational scientific and educational resources to map food quality. With our global partners, we’re building the scientific base to support innovations that nourish communities and our environment.
The Swiss Food Composition Database	Swiss DB	https://valorinutritivi.ch/en/	Federal Food Safety and Veterinary Office. Swiss food composition database. The Swiss Food Composition Database (2023) https://valorinutritivi.ch/en/ [Accessed September 14, 2024]	INFOODS, EuroFIR	National	Switzerland	High income	Switzerland	High income	2002	2023	English, German, French, Italian	Primary	Web DB	Yes	Free	No	No	Yes	Data analyzed by the laboratory of the Federal Food Safety and Veterinary Office FSVO, Calculations done for nutrient content	The data may be used for commerical purposes and scientific purposes, and to all other interested parties free of charge.	The Swiss Food Composition Database is a data collection of the Federal Food Safety and Veterinary Office FSVO on the composition of foods that are available in Switzerland.
Traditional Animal Foods of Indigenous Peoples of Northern North America	North America Indigenous	http://traditionalanimalfoods.org/	Kuhnlein Harriet V. and Humphries Murray M. Traditional Animal Foods of Indigenous Peoples of Northern North America: Center for Indegenous peoples’Nutrition and Environment, McGill University, Montreal (2017) http://traditionalanimalfoods.org/ [Accessed September 14, 2024]	INFOODS	Public university	United States	High income	Canada, United States, Greenland, Russia	High income	2017	2017	English	Secondary	Web DB	Yes	Free	No	Yes	No	Ethnographic sources, sources reporting nutritional information, sources containing basic biological information	Our intent is for this publication to recognize the contributions of Indigenous Peoples in northern North America to our global heritage of food knowledge. This web publication has the purpose to describe and to reference the published literature on traditional animal foods known and used by Indigenous Peoples of norther North America.	This is a reference guide that presents data for 527 species of animals, drawing information from over 490 ethnographic sources, an additiona; 91 unique sources reporting nutritional information, and 357 sources containing basic biological information.
Turkish Food Composition Database	Türkomp	http://www.turkomp.gov.tr/main	Yazılım K. Türkomp | Ulusal Gıda Kompozisyon Veri Tabanı. Türkomp | Ulusal Gıda Kompozisyon Veri Tabanı https://turkomp.tarimorman.gov.tr/main [Accessed September 14, 2024]	EuroFIR	National	Turkey	Upper middle income	Turkey	Upper middle income	2008	2023	English, Turkish	Secondary	Web DB	No	Free	No	No	Yes	Database was obtained from the TürKomp National Food Composition Database	The project was based on the principle of determining the nutritional composition of processed and unprocessed agricultural products produced and consumed in our country's geography with advanced laboratory analysis techniques and establishing a unique and sustainable national system that includes completely traceable data production, use, and management.	Welcome to TürKomp, the National Food Composition Database, which includes processed and unprocessed agricultural products, nutritional compositions, and energy values ​​produced and consumed in our country's geography.
Uruguayan Food Composition Table	Uruguayan Table	https://www.google.com/url?sa=t&rct=j&q=&esrc=s&source=web&cd=&ved=2ahUKEwjDi52L7Kf-AhXOgIQIHaImCssQFnoECAsQAQ&url=https%3A%2F%2Fsd1abd48862f1f1fb.jimcontent.com%2Fdownload%2Fversion%2F1646874816%2Fmodule%2F9200227871%2Fname%2Ftabla.pdf&usg=AOvVaw2HZVh927Vj5zZyITh4g0zz	Tor Estela and Herrera Maria de los Ángeles. Tabla de composición de alimentos de Uruguay. Montevideo (Uruguay): Ministerio de Trabajo y Seguridad Social Instituto Nacional de Alimentación (2002)	INFOODS	National	Uruguay	High income	Uruguay	High income	1997	2002	Spanish	Primary and Secondary	Table	Yes	Free	No	No	No	This Table contains data generated and compiled in the Department of Food Science and Technology of the Faculty of Chemistry.	Generation and compilation of nutritional data of Uruguayan foods	This table is the result of the activities of the URUGUAYAN FOODS National Chapter, which since 1995 has been compiling, producing and validating data on the nutritional composition of foods in order to facilitate the work of the different users of these data.
Venezuelan Food Coposition Table	Venezuelan Table	http://nutridietetica12017.blogspot.com/2018/04/tabla-de-composicion-de-alimentos-para.html	Tabla De Composición De Alimentos Para Uso Práctico Y Valores De Referencia De Energía Y Nutrientes Para La Población Venezolana. Tabla De Composición De Alimentos Para Uso Práctico Y Valores De Referencia De Energía Y Nutrientes Para La Población Venezolana. https://nutridietetica12017.blogspot.com/2018/04/tabla-de-composicion-de-alimentos-para.html [Accessed September 14, 2024]	INFOODS	National	Venezuela	Upper middle income	Venezuela	Upper middle income	2001	2018	Spanish	Secondary	Table	Yes	Free	No	No	No	Data were collected from literature and other databases.	To compile nutritional information on the foods consumed by the Venezuelan population	Table of food composition for practical use and reference values of energy and nutrients for the venezuelan population
Vietnamese Food Composition Table	Vietnamese Table	https://www.fao.org/fileadmin/templates/food_composition/documents/pdf/VTN_FCT_2007.pdf	Nguyễn Công K, Hà Thị Anh Đ. Bảng thành phần thực phẩm Việt Nam. Vietnamese Food Composition Table. Nhà xuất bản Y học. (2007).	INFOODS	National	Vietnam	Lower middle income	Vietnam	Lower middle income	2007	2007	English, Vietnamese	Secondary	Table	Yes	Free	No	No	No	Data obtained from the Vietnam Food Composition Database.	This database will help the people of Vietnam to know the nutritional composition of the foods commonly consumed by them	This data presents about 527 different food samples of Vietnam grouped under 14 food groups to help provide sufficient information about their nutritional impact and health benefits

## Sheet: Supp. Table S2. Food and Nutrit
Database Name	Number of Food Samples	Food groups	Total Number of Components	Analytical Data Type	Proximates/ Basic nutrients Included	Minerals and Trace Elements Included	Vitamins Included	Specific Compounds Included
A Food Composition Table for Central and Eastern Uganda	95	Aquatic animal product, Terrestrial Animal Product, Beans and pulses, Cereals and grains, Fruits, Herbs and spices, Vegetables, Processed	25	Macronutrient and Micronutrient Class	Energy, Protein, Fat, Carbohydrates, Fiber, Water	Ca, Fe, Zn	Retinol (Vitamin A), Thiamin (Vitamin B1), Riboflavin (Vitamin B2), Niacin (Vitamin B3), Pyridoxine (Vitamin B6), Folate (Vitamin B9), Cobalamin (Vitamin B12), Ascorbic Acid (Vitamin C)	Beta-cryptoxanthin, Alpha-carotene
Albanian Food Composition Table	75	Aquatic animal product, Terrestrial Animal Product, Beans and pulses, Cereals and grains, Fruits, Nuts and seeds, Vegetables, Oily plants, Beverages, Processed	48	Macronutrient and Micronutrient Class, Compound Class, Compounds	Water, Protein, Fat, Carbohydrates, Fiber, Ash	Ca, Fe, Mg, P, K, Zn, Cu, Na, Mn	Ascorbic Acid (Vitamin C), Thiamin (Vitamin B1), Riboflavin (Vitamin B2), Niacin (Vitamin B3), Pyridoxine (Vitamin B6), Retinol (Vitamin A), Folic Acid (Vitamin B9), Calciferol (Vitamin D), Tocopherol (Vitamin E)	Sugar, Alcohol, Sodium chloride, Beta-carotene, Lactose, Fatty acids
Analytical Food Composition Database	1940	Aquatic animal product, Terrestrial Animal Product, Beans and pulses, Cereals and grains, Fruits, Herbs and spices, Nuts and seeds, Vegetables	364	Macronutrient and micronutrient Class, Compound Class, Compounds	Energy, Protein, Fat, Carbohydrates, Ash	Al, As, Ag, B, Br, Ca, Cd, Cl, Co, Cr, Cs, Cu, Fe, Hg, I, K, Li, Mg, Mn, Mo, Na, Ni, P, Pb, Rb, S, Sb, Sr, Se, Sn, Ti, V, Zn	Retinol (Vitamin A), Calciferol (Vitamin D), Tocopherol (Vitamin E), Phylloquinone (Vitamin K), Thiamin (Vitamin B1), Riboflavin (Vitamin B2), Folate (Vitamin B9), Niacin (Vitamin B3), Pantothenic acid (Vitamin B5), Piridoxin (Vitamin B6), Cobalamin (Vitamin B12), Biotin (Vitamin B7), Ascorbic Acid (Vitamin C)	Amino acids, Fatty acids, Glycolipids, Phospholipids, Sugars, Monosaccharides, Disaccharides, Oligosaccharides, Polysaccharides, Polyols, Organic acids, Heavy metals, Carotenoids, Sterols, Flavonoids, Flavanones, Flavones, Flavonols,
Aprifel, Research and Information	119	Fruits, Vegetables, Herbs and spices, Nuts and seeds, Mushrooms	30	Macronutrient and Micronutrient Class, Compound Class, Compounds	Protein, Fat, Carbohydrates, Fiber, Water	Ca, Cl, Cu, Fe, I, K, Mg, Mn, Na, P, Se, Zn	Retinol (Vitamin A), Thiamin (Vitamin B1), Riboflavin (Vitamin B2), Niacin (Vitamin B3), Pantothenic Acid (Vitamin B5), Folate (Vitamin B9), Ascorbic Acid (Vitamin C), Tocopherol (Vitamin E), Phylloquinone (Vitamin K1)	Flavonoids, phenolic acids
ARGENFOODS - Tabla de Composición de Alimentos	427	Aquatic animal product, Terrestrial Animal Product, Cereals and grains, Fruits, Vegetables, Oily plants, Processed	19	Macronutrient and Micronutrient Class, Compound Class, Compounds	Energy, Protein, Fat, Carbohydrates, Fiber, Ash, Water	Ca, Fe, K, Na, P, Zn	Retinol (Vitamin A), Thiamin (Vitamin B1), Riboflavin (Vitamin B2), Niacin (Vitamin B3), Ascorbic Acid (Vitamin C)	NA
ASEANFoods & APFAN	1740	Aquatic animal product, Terrestrial Animal Product, Beans and pulses, Cereals and grains, Fruits, Herbs and spices, Nuts and seeds, Vegetables, Oily plants, Beverages, Processed	21	Macronutrient and Micronutrient Class, Compound Class, Compounds	Protein, Fat, Carbohydrates, Fiber, Ash	Ca, Cu, Fe, K, Na, P, Zn	Thiamin (Vitamin B1), Riboflavin (Vitamin B2), Niacin (Vitamin B3), Ascorbic Acid (Vitamin C)	NA
Australian Food Composition Database	1616	Aquatic animal product, Terrestrial Animal Product, Beans and pulses, Cereals and grains, Fruits, Mushrooms, Herbs and spices, Nuts and seeds, Vegetables, Oily plants, Algae, Beverages, Processed	253	Macronutrient and Micronutrient Class, Compound Class, Compounds	Energy, Protein, Fat, Carbohydrates, Fiber, Ash, Water	Al, As, Ca, Cd, Cl, Co, Cu, Cr, F, Fe, Hg, I, K, Mg, Mn, Mo, Na, Ni, P, Pb, S, Sb, Se, Sn, Zn	Retinol (Vitamin A), Thiamin (Vitamin B1), Riboflavin (Vitamin B2), Niacin (Vitamin B3), Panthotenic acid (Vitamin B5), Pyridoxine (Vitamine B6), Biotin (Vitamin B7), Folate (Vitamin B9), Cobalamin (Vitamin B12), Ergocalciferol (Vitamin D2), Cholecalciferol (Vitamin D3), Tocopherol (Vitamin E)	Amino acids, various fatty acids, caffeine, cholesterol, alpha-carotene, beta-carotene, lycopene, xanthophyll, lutein, cryptoxanthin
Austrian Food Nutritional Database	10000	Aquatic animal product, Terrestrial Animal Product, Cereals and grains, Fruits, Vegetables, Oily plants, Beverages, Processed	120	Macronutrient and Micronutrient Class, Compound Class, Compounds	Energy, Protein, Fat, Carbohydrates, Fiber	Ca, Cl, Cu, Fl, I, K, Mg, Mn, Na, P, S, Zn	Retinol (Vitamin A), Thiamin (Vitamin B1), Riboflavin (Vitamin B2), Niacin (Vitamin B3), Pantothenic Acid (Vitamin B5), Pyridoxine (Vitamin B6), Biotin (Vitamin B7), Cobalamin (Vitamin B12), Ascorbic Acid (Vitamin C), Calciferol (Vitamin D), Tocopherol (Vitamin E), Phylloquinone (Vitamin K)	Amino acids, Carbohydrates, Fatty acids
Belgian Food Composition Data	1544	Aquatic animal product, Terrestrial Animal Product, Cereals and grains, Nuts and seeds, Vegetables, Processed	32	Macronutrient and Micronutrient Class, Micronutrient Class, Compounds	Energy, Protein, Fat, Carbohydrates	Ca, Cu, Fe, K, Mg, Na, P, Se, Zn	Retinol (Vitamin A), Thiamin (Vitamin B1), Riboflavin (Vitamin B2), Niacin (Vitamin B3), Pantothenic acid (Vitamin B5), Pyridoxine (Vitamin B6), Biotin (Vitamin B7), Folic Acid (Vitamin B9), Cobalamin (Vitamin B12), Ascorbic Acid (Vitamin C), Calciferol (Vitamin D), Tocopherol (Vitamin E), Phylloquinone (Vitamin K)	Omega-3 fatty acids, omega-6 fatty acids, carotene, various amino acids, specific carbohydrates, various fatty acids
Bioactive Substances in Food Information Systems	277	Beans and pulses, Cereals and grains, Fruits, Mushrooms, Herbs and spices, Nuts and seeds, Vegetables, Oily plants, Beverages, Processed	794	Compound class, Compounds	NA	NA	NA	Anthocyanins, Pro(antho)cyanins, capsaicinoids, carotenoids, cyanogenic glycosides, cysteine sulfoxides, phenols, ellagic acids, ellagitannins, total flavonoids, flavanols, isoflavones, flavanones, flavones, flavonols, furocoumarins, glucosinolates, glycoalkaloids, hydrazones, proanthocyanidins, polyacetylenic compounds, phytosterols, phenylhydrazines, terpenoids, curcuminoids, cinnamic acid deri…
Biodiversity for food and nutrition	185	Beans and pulses, Cereals and grains, Fruits, Mushrooms, Vegetables	17	Macronutrient and Micronutrient Class, Compound Class, Compounds	Energy, Protein, Fat, Carbohydrates, Fiber, Ash, Water	Ca, Fe, K, Mg, Na, P, Zn	Retinol (Vitamin A), Ascorbic Acid (Vitamin C)	NA
Biodiversity for food and nutrition - Sri Lanka	361	Aquatic animal product, Terrestrial Animal Product, Vegetables, Fruits, Nuts and seeds, Oily plants, Herbs and spices, Cereals and grains, Beans and pulses, Mushrooms	23	Macronutrient and micronutrient class, Compound class	Energy, Protein, Fat, Carbohydrates, Fiber, Water	Ca, Cu, Fe, K, Mg, Mn, Na, P, Pb, Se, Zn	Retinol (Vitamin A), Thiamine (Vitamin B1), Riboflavin ( Vitamin B2), Niacine (Vitamin B3), Ascorbic Acid (Vitamin C)	Carotenoids
Bovine Milk Proteome Database	1	Terrestrial Animal Product	10642	Macronutrient class, Compound class	Protein	NA	NA	Specific Proteins
Brazilian Food Composition Table	5672	Aquatic animal product, Terrestrial Animal Product, Beans and pulses, Cereals and grains, Fruits, Nuts and seeds, Vegetables, Beverages, Processed	37	Macronutrient and Micronutrient Class, Compound Class, Compounds	Energy, Protein, Fat, Carbohydrates, Fiber, Ash	Ca, Cu, Fe, K, Mg, Na, P, Se, Zn	Retinol (Vitamin A), Thiamin (Vitamin B1), Riboflavin (Vitamin B2), Niacin (Vitamin B3), Pantothenic Acid (Vitamin B5), Pyridoxine (Vitamin B6), Biotin (Vitamin B7), Folate (Vitamin B9), Cobalamin (Vitamin B12), Calciferol (Vitamin D), Phylloquinone (Vitamin K)	Cholesterol
Canadian Nutrient File	5516	Aquatic animal product, Terrestrial Animal Product, Beans and pulses, Cereals and grains, Fruits, Mushrooms, Herbs and spices, Nuts and seeds, Vegetables, Oily plants, Beverages, Processed	143	Macronutrient class, Compound class	Energy, Protein, Fat, Carbohydrates, Ash, Fiber	Ca, Cu, Fe, K, Mg, Mn, Na, P, Se, Zn	Retinol (Vitamin A), Thiamin (Vitamin B1), Riboflavin (Vitamin B2), Niacin (Vitamin B3), Pantothenic Acid (Vitamin B5), Folate (Vitamin B9), Ascorbic Acid (Vitamin C), Calciferol (Vitamin D), Alpha-Tocopherol (Vitamin E), Phylloquinone (Vitamin K)	Alcohol, amino acids, betaine, caffeine, oxalic acid, theobromine
CINE's Arctic Nutrient File	91	Aquatic animal product, Terrestrial Animal Product, Beans and pulses, Cereals and grains, Fruits, Mushrooms, Herbs and spices, Nuts and seeds, Vegetables, Beverages, Processed	57	Macronutrient class, Compound class	Energy, Protein, Fat, Carbohydrates, Fiber, Ash	Ca, Cu, Fe, K, Mg, Na, P, Se, Zn	Retinol (Vitamin A), Thiamin (Vitamin B1), Riboflavin (Vitamin B2), Folate (Vitamin B9), Ascorbic Acid (Vitamin C), Calciferol (Vitamin D), Tocopherol (Vitamin E)	NA
Ciqual - French Food Composition Table	3185	Aquatic animal product, Terrestrial Animal Product, Beans and pulses, Cereals and grains, Fruits, Mushrooms, Herbs and spices, Nuts and seeds, Vegetables, Oily plants, Algae, Beverages, Processed	67	Macronutrient and Micronutrient Class, Compound Class, Compounds	Energy, Protein, Fat, Carbohydrates, Fiber, Water	Ca, Cl, Cu, Fe, I, K, Mg, Mn, Na, P, Se, Zn	Retinol (Vitamin A), Thiamin (Vitamin B1), Riboflavin (Vitamin B2), Niacin (Vitamin B3), Pantothenic Acid (Vitamin B5), Piridoxine (Vitamin B6), Folate (Vitamin B9), Cobalamin (Vitamin B12), Calciferol (Vitamin D), Tocopherol (Vitamin E), Phylloquinone (Vitamin K1)	Fatty acids (saturated, monounsaturated, polyunsaturated), specific fatty acids (EPA, DHA), Polyols, Alcohol, Organic acids, beta-carotene, Starch, Cholesterol, Salt, sugar
Colombian food composition table	773	Aquatic animal product, Terrestrial Animal Product, Oily plants, Cereals and grains, Beans and pulses, Herbs and spices, Nuts and seeds, Vegetables, Fruits, Beverages, Processed	29	Macronutrient and Micronutrient Class, Compound Class, Compounds	Energy, Protein, Fat, Carbohydrates, Fiber	Ca, Fe, I, K, Mg, Na, P, Zn	Retinol (Vitamin A), Thiamin (Vitamin B1), Riboflavin (Vitamin B2), Niacin (Vitamin B3), Cobalamin (Vitamin B12), Ascorbic Acid (Vitamin C)	Fatty acids, Cholesterol
Composition of foods integrated dataset (CoFID)	2887	Aquatic animal product, Terrestrial Animal Product, Beans and pulses, Cereals and grains, Fruits, Mushrooms, Herbs and spices, Nuts and seeds, Vegetables, Oily plants, Algae, Beverages, Processed	38	Macronutrient and Micronutrient Class, Compound Class,Compounds	Energy, Protein, Fat, Carbohydrates, Fiber	Ca, Cl, Cu, Fe, I, K, Mg, Na, P, Se, Zn	Retinol (Vitamin A), Thiamin (Vitamin B1), Riboflavin (Vitamin B2), Niacin (Vitamin B3), Pantothenic Acid (Vitamin B5), Pyridoxine (Vitamin B6), Folate (Vitamin B9), Cobalamin (Vitamin B12), Ascorbic Acid (Vitamin C), Tocopherol (Vitamin E), Calciferol (Vitamin D), Phylloquinone (Vitamin K)	Alcohol, Fatty acids, Monosaccharides, Organic acids, Phytosterols, Sugar, Oligosacharides, Starch, Cholesterol
Crop Comoposition Database - AFSI	16	Cereals and grains, Fruits, Herbs and spices, Nuts and seeds, Vegetables, Oily plants	225	Macronutrient class, Compound class	Protein, Fat, Carbohydrates, Fiber, Ash	Ca, Cd, Cl, Cu, Fe, Mg, Mn, Mo, Na, P, S, Se, Zn	Retinol (Vitamin A), Thiamin (Vitamin B1), Riboflavin (Vitamin B2), Niacin (Vitamin B3), Pantothenic Acid (Vitamin B5), Pyridoxine (Vitamin B6), Inositol (vitamin B8), Folate (Vitamin B9), Ascorbic Acid (Vitamin C), Calciferol (Vitamin D), Tocopherol (Vitamin E), Phylloquinone (Vitamin K1)	Amino acids, bio-actives, furfural, glucosinolates, p-coumaric acids, phospholipids
Czech Food Composition Database	934	Aquatic animal product, Terrestrial Animal Product, Oily plants, Cereals and grains, Beans and pulses, Nuts and seeds, Vegetables, Fruits, Beverages, Processed	99	Macronutrient and Micronutrient Class, Compound Class, Compounds	Energy, Protein, Fat, Carbohydrates, Fiber, Ash, Water	Ca, Cu, Fe, K, Mg, Na, P, Se, Zn, I	Retinol (Vitamin A), Thiamin (Vitamin B1), Riboflavin (Vitamin B2), Niacin (Vitamin B3), Pantothenic Acid (Vitamin B5), Pyridoxine (Vitamin B6), Folate (Vitamin B9), Cobalamin (Vitamin B12), Ascorbic Acid (Vitamin C), Calciferol (Vitamin D), Tocopherol (Vitamin E)	Amino acids, ethanol, organic acids, polyols, various fatty acids, Sugar, Starch, Cholesterol,
Dutch Food Composition Database	2207	Aquatic animal product, Terrestrial Animal Product, Beans and pulses, Cereals and grains, Fruits, Herbs and spices, Nuts and seeds, Vegetables, Oily plants, Beverages, Processed	130	Macronutrient and Micronutrient Class, Compound Class, Compounds	Energy, Protein, Fat, Carbohydrates, Fiber, Water, Ash	Ca, Cu, Fe, I, K, Mg, Na, P, Se, Zn	Thiamin (Vitamin B1), Riboflavin (Vitamin B2), Niacin (Vitamin B3), Pyridoxine (Vitamin B6), Cobalamin (Vitamin B12), Folic acid (Vitamin B9), Ascorbic Acid (Vitamin C), Calciferol (Vitamin D), Alpha-Tocopherol (Vitamin E), Beta-Tocopherol (Vitamin E), Gamma-Tocopherol (Vitamin E), Delta-Tocopherol (Vitamin E), Phylloquinone (Vitamin K1), Menaquinone (Vitamin K2)	Saccharides, Polyols, Alcohol, Organic acid, Fatty acids, beta-carotene, alpha-carotene, Lutein, Zeaxanthin, Beta‐cryptoxanthin, Lycopene, Cholesterol, Sugar, Starch
Ecuatorian Food Composition Table	129	Aquatic animal product, Terrestrial Animal Product, Oily plants, Cereals and grains, Beans and pulses, Herbs and spices, Nuts and seeds, Vegetables, Fruits, Beverages, Processed	18	Macronutrient and Micronutrient Class, Compound Class, Compounds	Energy, Protein, Fat, Carbohydrates, Fiber, Ash, Water	Ca, Cu, Fe, K, Mg, Na, P, Zn	NA	NA
Estonian food composition database	4390	Aquatic animal product, Terrestrial Animal Product, Beans and pulses, Cereals and grains, Fruits, Mushrooms, Herbs and spices, Nuts and seeds, Vegetables, Oily plants, Algae, Beverages, Processed	68	Macronutrient and Micronutrient Class, Compound Class, Compounds	Energy, Protein, Fat, Carbohydrates	Ca, Cr, Cu, Fe, I, K, Mg, Mn, Na, Ni, P, Se, Zn	Retinol (Vitamin A), Thiamine (Vitamin B1), Riboflavin (Vitamin B2), Niacin (Vitamin B3), Pantothenic acid (Vitamin B5), Pyridoxine (Vitamin B6), Biotin (Vitamin B7), Folate (Vitamin B9), Cobalamin (Vitamin B12), Ascorbic Acid (Vitamin C), Calciferol (Vitamin D), Cholecalciferol (Vitamin D3), Tocopherol (Vitamin E), Phylloquinone (Vitamin K)	Saturated fatty acids, beta-carotene, Carbohydrates, Sugars, Cholesterol, Salt
European database of Carotenoid	153	Fruits, Vegetables, Cereals and grains	17	Compound class	NA	NA	NA	Saccharides, Polyols, Alcohol, Organic acids, Fatty acids, beta-carotene, α-carotene, Lutein, Zeaxanthin, beta‐cryptoxanthin, Lycopene, Cholesterol, Sugar, Starch
Expanded Food Composition Table for Use in Ethiopia	726	Aquatic animal product, Terrestrial Animal Product, Beans and pulses, Cereals and grains, Fruits, Mushrooms, Herbs and spices, Nuts and seeds, Vegetables, Oily plants, Algae, Beverages, Processed	18	Compound class	Energy, Protein, Fat, Carbohydrates, Fiber, Ash, Water	Ca, Fe, P	Thiamin (Vitamin B1), Riboflavin (Vitamin B2), Niacin (Vitamin B3), Ascorbic Acid (Vitamin C)	Beta-carotene, tryptophan
Faroese Food Composition Tables	96	Aquatic animal product, Terrestrial Animal Product, Cereals and grains, Herbs and spices, Nuts and seeds, Beverages, Processed	20	Compound class	Energy, Protein, Fat, Carbohydrates, Water	Ca, Fe, K, Na, Se, Zn	Retinol (Vitamin A), Thiamin (Vitamin B1), Riboflavin (Vitamin B2), Niacin (Vitamin B3), Ascorbic Acid (Vitamin C), Calciferol (Vitamin D)	Fatty acids, Cholesterol
Finnish national Food Composition Database	4232	Aquatic animal product, Terrestrial Animal Product, Vegetables, Fruits, Cereals and grains, Nuts and seeds, Beverages, Processed	55	Macronutrient and Micronutrient Class, Compound Class, Compounds	Energy, Fat, Carbohydrates, Fiber, Water	Ca, Fe, K, Mg, Na, P, Se, Zn	Retinol (Vitamin A), Thiamin (Vitamin B1), Riboflavin (Vitamin B2), Niacin (Vitamin B3), Folate (Vitamin B9), Cobalamin (Vitamin B12), Ascorbic Acid (Vitamin C), Calciferol (Vitamin D), Tocopherol (Vitamin E), Phylloquinone (Vitamin K)	Fatty acids, Cholesterol, Sugars
Fødevaredata (Frida Food Data)	1299	Aquatic animal product, Terrestrial Animal Product, Beans and pulses, Cereals and grains, Fruits, Mushrooms, Herbs and spices, Nuts and seeds, Vegetables, Oily plants, Algae, Beverages, Processed	146	Macronutrient and Micronutrient Class, Compound Class, Compounds	Energy, Protein, Fat, Carbohydrates, Fiber, Ash, Water	As, Ca, Cl, Cr, Cu, Fe, Hg, I, K, Mg, Mn, Mo, Na, Ni, P, Pb, Zn	Retinol (Vitamin A), Thiamin (Vitamin B1), Riboflavin (Vitamin B2), Niacin (Vitamin B3), Pantothenic Acid (Vitamin B5), Biotin (Vitamin B7), Folate (Vitamin B9), Ascorbic Acid (Vitamin C), Calciferol (Vitamin D), Alpha-Tocopherol (Vitamin E), Phylloquinone (Vitamin K1)	Alcohol, amino acids, biogenic amines, citric acid, disaccharides, fatty acids, fructose, glucose, lactose, lignin, maltose, monosaccharides, organic acids, polysaccharides, starch, sucrose
Food Composition Database for Biodiversity	7953	Aquatic animal product, Terrestrial Animal Product, Beans and pulses, Cereals and grains, Fruits, Herbs and spices, Nuts and seeds, Vegetables	490	Macronutrient and micronutrient Class, Compound Class, Compounds	Energy, Protein, Fat, Carbohydrates, Ash	Ag, B, Br, Ca, Cl, Co, Cr, Cs, Cu, F, Fe, I, K, Mn, Mo, Na, Ni, P, Rb, S, Se, Si, Sn, Ti, C, Zn	Retinol (Vitamin A), Calciferol (Vitamin D), Tocopherol (Vitamin E), Phylloquinone (Vitamin K), Thiamin (Vitamin B1), Riboflavin (Vitamin B2), Folate (Vitamin B9), Niacin (Vitamin B3), Pantothenic acid (Vitamin B5), Piridoxin (Vitamin B6), Cobalamin (Vitamin B12), Biotin (Vitamin B7), Ascorbic Acid (Vitamin C)	Amino acids, Fatty acids, Glycolipids, Phospholipids, Sugars, Monosaccharides, Disaccharides, Oligosaccharides, Polysaccharides, Polyols, Organic acids, Heavy metals, Carotenoids, Sterols, Flavonoids, Flavanones, Flavones, Flavonols,
Food Composition database for Epidemiological Studies in Italy	1109	Aquatic animal product, Terrestrial Animal Product, Beans and pulses, Cereals and grains, Fruits, Mushrooms, Herbs and spices, Nuts and seeds, Vegetables, Oily plants, Algae, Beverages, Processed	77	Macronutrient and Micronutrient Class, Compound Class	Energy, Protein, Fat, Carbohydrates, Fiber, Water	Ca, Cl, Cu, Fe, I, K, Mg, Mn, Na, P, S, Se, Zn	Retinol (Vitamin A), Thiamin (Vitamin B1), Riboflavin (Vitamin B2), Niacin (Vitamin B3), Pantothenic Acid (Vitamin B5), Biotin (Vitamin B6), Folate (Vitamin B9), Cobalamin (Vitamin B12), Ascorbic Acid (Vitamin C), Calciferol (Vitamin D), Tocopherol (Vitamin E), Phylloquinone (Vitamin K)	Alcohol, Amino acids, Fatty acids, Sugars, Cholesterol, Starch
Food Composition Table for Bangladesh	447	Aquatic animal product, Terrestrial Animal Product, Oily plants, Cereals and grains, Beans and pulses, Beverages, Processed	89	Macronutrient and Micronutrient Class, Compound class	Energy, Protein, Fat, Carbohydrates, Fiber	Ca, Cu, Fe, K, Mg, Na, P, Zn	Retinol (Vitamin A), Thiamin (Vitamin B1), Riboflavin (Vitamin B2), Niacin (Vitamin B3), Pyridoxine (Vitamin B6), Folate (Vitamin B9), Ascorbic Acid (Vitamin C), Tocopherol (Vitamin E), Calciferol (Vitamin D)	Oxalate, phenols, Phytates, Beta-carotene, Fatty acids, Amino acids, Cholesterol,
Food Composition Table for Pakistan	224	Aquatic animal product, Terrestrial Animal Product, Beans and pulses, Cereals and grains, Fruits, Herbs and spices, Nuts and seeds, Vegetables, Oily plants, Algae, Beverages, Processed	18	Macronutrient and Micronutrient Class, Compound	Energy, Protein, Fat, Carbohydrates, Fiber, Ash, Water	Ca, Fe, I, P, Zn	Retinol (Vitamin A), Thiamin (Vitamin B1), Riboflavin (Vitamin B2), Niacin (Vitamin B3), Ascorbic Acid (Vitamin C)	NA
Food composition Table for Use in Africa	1624	Aquatic animal product, Terrestrial Animal Product, Cereals and grains, Fruits, Nuts and seeds, Vegetables, Oily plants, Beverages, Processed	17	Macronutrient and Micronutrient Class, Compound Class, Compounds	Energy, Protein, Fat, Carbohydrates, Fiber, Ash	Ca, Fe, P	Retinol (Vitamin A), Thiamin (Vitamin B1), Riboflavin (Vitamin B2), Niacin (Vitamin B3), Ascorbic Acid (Vitamin C)	Beta-carotene, Trypophan
Food Composition Table for use in East Asia	1629	Aquatic animal product, Terrestrial Animal Product, Beans and pulses, Cereals and grains, Fruits, Nuts and seeds, Vegetables, Oily plants, Beverages, Processed	18		Energy, Protein, Fat, Carbohydrates, Fiber, Ash	Ca, P, Fe, Na, K	Retinol (Vitamin A), Thiamin (Vitamin B1), Riboflavin (Vitamin B2), Niacin (Vitamin B3), Ascorbic Acid (Vitamin C)	Beta-carotene
Food Composition Table for use in The Gambia	463	Aquatic animal product, Terrestrial Animal Product, Beans and pulses, Cereals and grains, Fruits, Nuts and seeds, Vegetables, Oily plants, Beverages	16	Macronutrient and Micronutrient Class, Compound Class, Compounds	Energy, Protein, Fat, Carbohydrates, Fiber	Ca, Fe, Mg, P, Zn	Ascorbic Acid (Vitamin C)	Carotene, Phytates
Food Composition Table for Western Africa	1028	Cereals and grains, Vegetables, Beans and pulses, Fruits, Nuts and seeds, Aquatic animal product, Terrestrial Animal Product, Oily plants, Beverages	57	Macronutrient and micronutrient Class, Compound Class	Energy, Water, Protein, Fat, Carbohydrates, Fiber, Ash	Ca, Fe, Mg, P, K, Na, Zn, Cu	Retinol (Vitamin A), Calciferol (Vitamin D), Vitamin E (Tocopherol), Thiamine (Vitamin B1), Ribofalvin (Vitamin B2), Niacin (Vitamin B3), Piridoxin (Vitamin B6), Folate (Vitamin B9), Cobalamin (Vitamin B12), Ascorbic Acid (Vitamin C)	Fatty acids, amino acids, Phytate, Linoleic acid, Insositol
Food Composition Table of Central American Foods	1169	Terrestrial Animal Product, Aquatic animal product, Beans and pulses, Cereals and grains, Vegetables, Herbs and spices, Fruits, Processed, Beverages	28	Macronutrient and Micronutrient Class, Compound Class, Compounds	Energy, Protein, Fat, Carbohydrates, Fiber	Ca, Fe, K, Mg, Na, P, Zn	Retinol (Vitamin A), Thiamin (Vitamin B1), Riboflavin (Vitamin B2), Niacin (Vitamin B3), Pyridoxine (Vitamin B6), Folic acid (Vitamin B9), Cobalamin (Vitamin B12), Ascorbic Acid (Vitamin C)	NA
Food Composition Tables for Kingdom of Bahrain	150	Aquatic animal product, Terrestrial Animal Product, Beans and pulses, Cereals and grains, Fruits, Mushrooms, Herbs and spices, Nuts and seeds, Vegetables, Oily plants, Beverages, Processed	34	Macronutrient and Micronutrient Class, Compound Class, Compounds	Energy, Protein, Fat, Carbohydrates, Fiber, Ash, Water	Al, B, Ca, Cr, Cu, Fe, I, K, Mn, Mo, Na, P, Se, Zn	Retinol (Vitamin A), Thiamin (Vitamin B1), Riboflavin (Vitamin B2), Niacin (Vitamin B3), Pyridoxine (Vitamin B6), Folic acid (Vitamin B9), Cobalamin (Vitamin B12), Ascorbic Acid (Vitamin C)	NA
Food composition tables for Mozambique	205	Aquatic animal product, Terrestrial Animal Product, Beans and pulses, Cereals and grains, Fruits, Mushrooms, Nuts and seeds, Vegetables, Oily plants, Algae, Beverages, Processed	35	Macronutrient and Micronutrient Class, Compound class	Energy, Water, Protein, Fat, Carbohydrates, Fiber, Ash	Ca, Fe, K, Mg, Na, P, Zn	Retinol (Vitamin A), Thiamin (Vitamin B1), Riboflavin (Vitamin B2), Niacin (Vitamin B3), Pyridoxine (Vitamin B6), Folate (Vitamin B9), Cobalamin (Vitamin B12), Ascorbic Acid (Vitamin C), Tocopherol (Vitamin E)	Fatty acids, lutein, lycopene, Alpha-carotene, beta-carotene, Cryptoxanthin, Alcohol
Food Composition Tables for Nepal	627	Aquatic animal product, Terrestrial Animal Product, Beans and pulses, Cereals and grains, Fruits, Herbs and spices, Nuts and seeds, Vegetables, Oily plants, Processed	15	Macronutrient and Micronutrient Class, Compound Class	Energy, Protein, Fat, Carbohydrates, Fiber, Ash, Water	Ca, Fe, P	Thiamin (Vitamin B1), Riboflavin (Vitamin B2), Niacin (Vitamin B3), Ascorbic Acid (Vitamin C)	Carotene
Food Systems Biology Database	300	Aquatic animal product, Terrestrial Animal Product, Cereals and grains, Fruits, Mushrooms, Herbs and spices, Nuts and seeds, Vegetables, Oily plants, Beverages, Processed	2631	Macronutrient class, Compound class, Compound	Carbohydrates, Fiber	Ca, K, Mg, Na	Thiamine (Vitamin B1), Riboflavin (Vitamin B2)	Various specific compounds
FOODB	797	Aquatic animal product, Terrestrial Animal Product, Beans and pulses, Cereals and grains, Fruits, Mushrooms, Herbs and spices, Nuts and seeds, Vegetables, Beverages, Processed	70926	Macronutrient and Micronutrient Class, Compound Class, Compounds	Energy, Protein, Carbohydrates, Fat, Fiber, Ash	Ca, Cu, Fe, K, Mg, Mn, Na, P, Se, Zn	Retinol (Vitamin A), Ascorbic Acid (Vitamin C), Tocopherol (Vitamin E), Phylloquinone (Vitamin K)	Various specific compounds
FoodData Central	13682	Aquatic animal product, Terrestrial Animal Product, Beans and pulses, Cereals and grains, Fruits, Mushrooms, Herbs and spices, Nuts and seeds, Vegetables, Oily plants, Algae, Beverages, Processed	146	Macronutrient and Micronutrient Class, Compound Class, Compounds	Energy, Protein, Fat, Carbohydrates, Fiber, Ash, Water	Ca, Cu, Fe, K, Mg, Mn, N, Na, P, Se, Zn	Retinol (Vitamin A), Thiamin (Vitamin B1), Riboflavin (Vitamin B2), Niacin (Vitamin B3), Pantothenic Acid (Vitamin B5), Pyridoxine (Vitamin B6), Folate (Vitamin B9), Cobalamin (Vitamin B12), Ascorbic Acid (Vitamin C)	Caffeine, Theobromine
German nutrient database	15000	Aquatic animal product, Terrestrial Animal Product, Beans and pulses, Cereals and grains, Fruits, Mushrooms, Herbs and spices, Nuts and seeds, Vegetables, Oily plants, Algae, Beverages, Processed	138	Macronutrient and Micronutrient Class, Compound Class	Protein, Fat, Carbohydrates, Fiber, Water, Ash	Ca, Cl, Cu, F, I, Fe, Mg, Mn, P, K, Na, S, Zn	Retinol (Vitamin A), Thiamin (Vitamin B1), Riboflavin (Vitamin B2), Niacin (Vitamin B3), Pantothenic Acid (Vitamin B5), Pyridoxine (Vitamin B6), Biotin (Vitamin B7), Folic Acid (Vitamin B9), Cobalamin (Vitamin B12), Ascorbic Acid (Vitamin C), Calciferol (Vitamin D), Tocopherol (Vitamin E), Phylloquinone (Vitamin K)	Various oligosaccharides, Uric acid, Alcohol, Fatty acid
Global Database for Pulses on Dry Matter Basis	177	Beans and pulses	61	Macronutrient and micronutrient Class, Compound Class	Energy, Water, Protein, Fat, Fiber, Ash	Ca, Cu, Fe, K, Mg, Mn, Na, P, Zn	Thiamine (Vitamin B1), Riboflavin (Vitamin B2), Niacin (Vitamin B3), Ascorbic Acid (Vitamin C), Piridoxin (Vitamin B6), Cobalamin (Vitamin B12), Folate (Vitamin B9), Retinol (Vitamin A), Alpha-tocopherol (Vitamin E)	Beta-carotene, Alpha-carotene, Inositol, Amino acids, Cholesterol
Global food composition database for fish and shellfish	515	Aquatic animal product	182	Macronutrient and micronutrient Class, Compound Class	Energy, Water, Protein, Fat, Fiber, Ash	Ca, Cu, Fe, K, Mg, Na, P, Zn, I, Se	Thiamine (Vitamin B1), Riboflavin (Vitamin B2), Niacin (Vitamin B3), Pantothenic acid (Vitamin B5), Ascorbic Acid (Vitamin C), Piridoxin (Vitamin B6), Cobalamin (Vitamin B12), Folate (Vitamin B9)	Fatty acids, amino acids, Cholesterol
Global Food Composition Database for Phytate	3377	Cereals and grains, Vegetables, Beans and pulses, Fruits, Nuts and seeds, Herbs and spices, Aquatic animal product, Terrestrial Animal Product, Oily plants, Beverages, Processed	35	Compounds	Water	Fe, Zn, Ca	NA	Phytic acid, Phytate phosphorus, Inositol
Global food composition database for pulses	177	Beans and pulses	60	Macronutrient and micronutrient Class, Compound Class	Energy, Water, Protein, Fat, Fiber, Ash	Ca, Cu, Fe, K, Mg, Mn, Na, P, Zn	Thiamine (Vitamin B1), Riboflavin (Vitamin B2), Niacin (Vitamin B3), Ascorbic Acid (Vitamin C), Piridoxin (Vitamin B6), Cobalamin (Vitamin B12), Folate (Vitamin B9), Retinol (Vitamin A), Alpha-tocopherol (Vitamin E)	Beta-carotene, alpha-carotene, Inositol, amino acids, Cholesterol
Global supplement database	2696	Processed	606	Macronutrient and micronutrient Class, Compound Class, Compounds	Energy, Protein, Fat, Carbohydrates, Ash	As, B, Cd, Ca, Cr, Co, Cu, F, Fe, Pb, Mg, Mn, Mo, Ni, P, K, Se, Si, Na, S, Zn, Al	Retinol (Vitamin A), Folate (Vitamin B9), Niacin (Vitamin B3), Cobalamin (Vitamin B12), Piridoxin (Vitamin B6), Ascorbic Acid (Vitamin C), Calciferol (Vitamin D), Alpha-tocopherol (Vitamin E), Phylloquinone (Vitamin K1), Menaquinone (Vitamin K2)	Various specific compounds
Icelandic food composition database	1200	Aquatic animal product, Terrestrial Animal Product, Beans and pulses, Cereals and grains, Fruits, Mushrooms, Herbs and spices, Nuts and seeds, Vegetables, Oily plants, Algae, Beverages, Processed	45	Macronutrient and Micronutrient Class, Compound Class	Energy, Protein, Fat, Carbohydrates, Fiber, Water	As, Ca, Cd, Cu, Fe, I, K, Mg, Na, P, Se, Zn, Pb, Hg	Retinol (Vitamin A), Calciferol (Vitamin D), Tocopherol (Vitamin E), Pyridoxine (Vitamin B6), Folic Acid (Vitamin B9), Cobalamin (Vitamin B12), Ascorbic Acid (Vitamin C), Alpha-Tocopherol (Vitamin E)	Saturated fatty acids, unsaturated fatty acids
Indian Food Composition Database	528	Aquatic animal product, Terrestrial Animal Product, Beans and pulses, Cereals and grains, Fruits, Mushrooms, Herbs and spices, Nuts and seeds, Vegetables, Oily plants, Beverages, Processed	160	macronutrient and micronutrient class, compound class	Energy, Protein, Fat, Carbohydrates, Fiber, Ash, Water	Al, As, Ca, Cd, Co, Cr, Cu, Fe, K, Li, Mg, Mn, Mo, Na, Ni, Pb, Sb, Se, Zn	Thiamin (Vitamin B1), Riboflavin (Vitamin B2), Niacin (Vitamin B3), Pantothenic Acid (Vitamin B5), Pyridoxine (Vitamin B6), Biotin (Vitamin B7), Folic Acid (Vitamin B9), Asrcorbic Acid (Vitamin C), Calciferol (Vitamin D), Ergocalciferol (Vitamin D2), Phylloquinone (Vitamin K1)	Aconitic acid, Citric acid, Fumaric acid, Lactic acid, Malic acid, Oxalic acid, Phytate, Polyphenol, Quinic acid, Saponin, Sterol, Succinic acid, Tartaric acid, Carotenoids
Kenya Food Composition Tables 2018	509	Aquatic animal product, Terrestrial Animal Product, Beans and pulses, Cereals and grains, Fruits, Mushrooms, Herbs and spices, Nuts and seeds, Vegetables, Beverages, Processed	150	Macronutrient and Micronutrient Class, Compound Class, Compounds	Water, Energy, Protein, Fat, Carbohydrates, Fiber, Ash	Ca, Fe, K, Mg, Na, P, Se, Zn	Retinol (Vitamin A), Thiamin (Vitamin B1), Riboflavin (Vitamin B2), Niacin (Vitamin B3), Cobalamin (Vitamin B12), Ascorbic Acid (Vitamin C), Inositol	Amino acids, Fatty acids, Beta-Carotene, Phytic acid
Kenya Food Recipes 2018	142	Aquatic animal product, Terrestrial Animal Product, Beans and pulses, Cereals and grains, Fruits, Mushrooms, Herbs and spices, Nuts and seeds, Vegetables, Beverages, Processed	142	Macronutrient and Micronutrient Class, Compound Class, Compounds	Energy, Protein, Fat, Carbohydrates, Fiber	Ca, Fe, K, Mg, Na, P, Se, Zn	Retinol (Vitamin A), Thiamin (Vitamin B1), Riboflavin (Vitamin B2), Niacin (Vitamin B3), Cobalamin (Vitamin B12), Ascorbic Acid (Vitamin C)	Beta-Carotene
Kyrgyzstan’s Food Composition Table	41	Aquatic animal product, Terrestrial Animal Product, Beans and pulses, Cereals and grains, Fruits, Mushrooms, Herbs and spices, Nuts and seeds, Vegetables, Oily plants, Algae, Beverages, Processed	76	Macronutrient class, micronutrient class, compounds	Energy, Protein, Fat, Carbohydrates, Ash, Water	Ca, Cu, Fe, K, Mg, Na, P, Zn	Retinol (Vitamin A), Thiamin (Vitamin B1), Riboflavin (Vitamin B2), Folate (Vitamin B9), Ascorbic Acid (Vitamin C), Tocopherol (Vitamin E)	Amino acids, Fatty acids, beta-Carotene
Lesotho Food Composition Table	294	Aquatic animal product, Terrestrial Animal Product, Beans and pulses, Cereals and grains, Fruits, Mushrooms, Herbs and spices, Nuts and seeds, Vegetables, Oily plants, Algae, Beverages, Processed	36	Macronutrient and Micronutrient Class	Energy, Protein, Fat, Carbohydrates, Fiber, Ash	Ca, Fe, Mg, P, K, Na, Zn, Cu, Se, Mn	Calciferol (Vitamin D), Tocopherol (Vitamin E), Thiamin (Vitamin B1), Riboflavin (Vitamin B2), Niacin (Vitamin B3), Pyridoxine (Vitamin B6), Folate (Vitamin B9), Retinol (Vitamin A), Ascorbic Acid (Vitamin C)	Beta-Carotene
Malawin Food Composition Table	316	Aquatic animal product, Terrestrial Animal Product, Beans and pulses, Cereals and grains, Fruits, Vegetables, Oily plants, Processed	42	Macronutrient and Micronutrient Class, Compound Class, Compounds	Energy, Protein, Fat, Carbohydrates, Fiber, Ash, Water	Ca, Cu, Fe, I, K, Mg, Mn, Na, P, Se, Zn	Retinol (Vitamin A), Thiamin (Vitamin B1), Riboflavin (Vitamin B2), Niacin (Vitamin B3), Pantothenic Acid (Vitamin B5), Pyridoxine (Vitamin B6), Biotin (Vitamin B8), Folate (Vitamin B9), Cobalamin (Vitamin B12), Ascorbic Acid (Vitamin C), Tocopherol (Vitamin E), Calciferol (Vitamin D)	Phytic acid, Fatty acids
Malaysian Food Composition Database	1892	Aquatic animal product, Terrestrial Animal Product, Beans and pulses, Cereals and grains, Fruits, Nuts and seeds, Vegetables, Oily plants, Beverages, Processed	40	Macronutrient and Micronutrient Class, Compound Class, Compounds	Energy, Protein, Fat, Carbohydrates, Fiber, Ash, Water	Ca, Cu, Fe, I, K, Mg, Mn, Na, P, Se, Zn	Retinol (Vitamin A), Thiamin (Vitamin B1), Riboflavin (Vitamin B2), Niacin (Vitamin B3), Pantothenic Acid (Vitamin B5), Pyridoxine (Vitamin B6), Folic Acid (Vitamin B9), Cobalamin (Vitamin B12), Ascorbic Acid (Vitamin C), Calciferol (Vitamin D), Tocopherol (Vitamin E), phylloquinone (Vitamin K), Biotin (Vitamin B7)	Fatty acids, alpha-carotene, beta-carotene, Lycopene, Lutein, amino acids, Sugar, Cholesterol, Choline
Mexican Food Base	1980	Aquatic animal product, Terrestrial Animal Product, Beans and pulses, Cereals and grains, Fruits, Mushrooms, Herbs and spices, Nuts and seeds, Vegetables, Oily plants, Beverages, Processed	28	Macronutrient and Micronutrient Class, Compound Class, Compounds	Energy, Protein, Fat, Carbohydrates, Fiber	Ca, Fe, Zn	Retinol (Vitamin A), Thiamine (Vitamin B1), Riboflavin (Vitamin B2), Niacin (Vitamin B3), Pantothenic Acid (Vitamin B5), Pyridoxine (Vitamin B6), Folic Acid (Vitamin B9), Cobalamin (Vitamin B12), Ascorbic Acid (Vitamin C), Calciferol (Vitamin D), Phylloquinone (Vitamin K)	Saturated fat, Monounsaturated fat, Polyunsaturated fat, Cholesterol
Mexican Food Composition Table	3520	Aquatic animal product, Terrestrial Animal Product, Oily plants, Cereals and grains, Beans and pulses, Herbs and spices, Nuts and seeds, Vegetables, Fruits, Algae, Mushrooms, Beverages, Processed	39	Macronutrient and Micronutrient Class, Compound class, Compounds	Energy, Protein, Fat, Carbohydrates, Fiber, Ash, Water	Ca, Cu, Fe, K, Li, Mg, Mn, Na, P, Se, Zn	Retinol (Vitamin A), Thiamin (Vitamin B1), Riboflavin (Vitamin B2), Pyridoxine (Vitamin B6), Cobalamin (Vitamin B12), Folic Acid (Vitamin B9), Calciferol (Vitamin D)	Sugar, Cholesterol
Mexican System of Equivalent Foods	2922	Aquatic animal product, Terrestrial Animal Product, Beans and pulses, Cereals and grains, Fruits, Mushrooms, Herbs and spices, Nuts and seeds, Vegetables, Oily plants, Beverages, Processed	21	Macronutrient and Micronutrient Class, Compound Class, Levels	Energy, Protein, Fat, Carbohydrates, Fiber	Ca, Fe, K, Na, P, Se	Retinol (Vitamin A), Ascorbic Acid (Vitamin C), Folic Acid (Vitamin B9)	Ethanol, saturated fat, polyunsaturated fat, monounsaturated fat, cholesterol
NCC Food and Nutrient Database	19500	Aquatic animal product, Terrestrial Animal Product, Beans and pulses, Cereals and grains, Fruits, Mushrooms, Herbs and spices, Nuts and seeds, Vegetables, Beverages, Processed	175	Macronutrient and Micronutrient Class	Energy, Protein, Fat, Carbohydrates, Fiber, Ash, Water	Ca, Cu, Fe, Mg, N, P, Zn	Retinol (Vitamin A), Riboflavin (Vitamin B2), Niacin (Vitamin B3), Pantothenic Acid (Vitamin B5), Pyridoxine (Vitamin B6), Folate (Vitamin B9), Cobalamin (Vitamin B12), Ascorbic Acid (Vitamin C), Calciferol (Vitamin D), Tocopherol (Vitamin E), Phylloquinone (Vitamin K)	3-methylhistidine, Acesulfame potassium, amino acids, Aspartame, caffeine, fatty acids, Isoflavones, Saccharin, Sucralose
New Zealand Food Composition Database	2763	Aquatic animal product, Terrestrial Animal Product, Beans and pulses, Cereals and grains, Fruits, Mushrooms, Herbs and spices, Nuts and seeds, Vegetables, Oily plants, Beverages, Processed	360	Macronutrient and Micronutrient Class Compound class	Energy, Protein, Fat, Carbohydrates, Fiber, Ash, Water	Ca, Cl, Cr, Cu, F, Fe, I, K, Mg, Mn, Mo, Na, P, S, Se, Zn	Retinol (Vitamin A), Thiamine (Vitamin B1), Riboflavin (Vitamin B2), Niacin (Vitamin B3), Pantothenic Acid (Vitamin B5), Pyridoxine (Vitamin B6), Biotin (Vitamin B7), Folate (Vitamin B9), Cobalamin (Vitamin B12), Ascorbic Acid (Vitamin C), Ergocalciferol (Vitamin D2), Cholecalciferol (Vitamin D3), Tocopherol (Vitamin E), Phylloquinone (Vitamin K)	Alcohol, amino acids, caffeine, organic acids, sorbitol
Nigeria Food Database	281	Aquatic animal product, Terrestrial Animal Product, Beans and pulses, Cereals and grains, Fruits, Herbs and spices, Nuts and seeds, Vegetables, Oily plants, Beverages, Processed	28	Macronutrient and Micronutrient Class, Compound Class, Compounds	Energy, Protein, Fat, Carbohydrates, Fiber, Ash, Water	Ca, Cu, Fe, K, Mg, Mn, Na, P, Zn	Retinol (Vitamin A), Thiamin (Vitamin B1), Riboflavin (Vitamin B2), Niacin (Vitamin B3), Pyridoxine (Vitamin B6), Folic Acid (Vitamin B9), Cobalamin (Vitamin B12), Ascorbic Acid (Vitamin C), Calciferol (Vitamin D)	NA
Nutrient Information Inquiry System	Not stated	Aquatic Animal Product, Terrestrial Animal Product, Beans and pulses, Cereals and grains, Fruits, Herbs and spices, Nuts and seeds, Vegetables, Oily plants, Beverages, Processed	18	Macronutrient and Micronutrient Class, Compound Class, Compounds	Protein, Carbohydrates, Fat, Fiber	Ca, Cu, Fe, I, Mg, Mn, P, K, Na, Zn	Ascorbic Acid (Vitamin C)	Saturated fats, Trans fats, Sugar, Cholesterol, Alcohol
Nutrient Profiling and Evaluation of Fish as a Dietary Component (NutriFishIN)	53	Aquatic animal product	Not stated/ Not found	Macronutrient and Micronutrient Class, Compound class	Protein, Fat, Ash	Ca, Cu, Fe, K, Mg, Mn, Na, P, Se, Zn	Retinol (Vitamin A), Calciferol (Vitamin D), Tocopherol (Vitamin E), Phylloquinone (Vitamin K)	Amino acids, Fatty acids
Nutrient Value of Some Common Foods booklet	1100	Aquatic animal product, Terrestrial Animal Product, Beans and pulses, Cereals and grains, Fruits, Mushrooms, Nuts and seeds, Vegetables, Beverages, Processed	20	Macronutrient class, Compound class	Energy, Protein, Fat, Carbohydrates, Fiber	Ca, Fe, Mg, Na, P	Retinol (Vitamin A), Thiamin (Vitamin B1), Riboflavin (Vitamin B2), Niacin (Vitamin B3), Folate (Vitamin B9), Cobalamin (Vitamin B12), Ascorbic Acid (Vitamin C), Tocopherol (Vitamin E)	Alcohol, caffeine, EPA
OQALI	65993	Processed	8	Macronutrient and Micronutrient Class	Energy, Protein, Fat, Carbohydrates, Fiber	NA	NA	Fatty acids
Pacific Islands Food Composition Tables	1250	Aquatic animal product, Terrestrial Animal Product, Beans and pulses, Cereals and grains, Fruits, Mushrooms, Herbs and spices, Nuts and seeds, Vegetables, Oily plants, Beverages, Algae, Processed	22	Macronutrient and Micronutrient Class, Compound Class, Compounds	Energy, Protein, Fat, Carbohydrates, Fiber, Water	Ca, Fe, K, Mg, Na, Zn	Retinol (Vitamin A), Thiamin (Vitamin B1), Riboflavin (Vitamin B2), Niacin (Vitamin B3), Cobalamin (Vitamin B12), Ascorbic Acid (Vitamin C), Tocopherol (Vitamin E)	Beta-Carotene, Retinol, Cholesterol,
Peruvian food composition table	928	Aquatic animal product, Terrestrial Animal Product, Oily plants, Cereals and grains, Beans and pulses, Herbs and spices, Nuts and seeds, Vegetables, Fruits, Beverages, Processed	19	Macronutrient and Micronutrient Class, Compound class, Compound	Energy, Protein, Fat, Carbohydrates, Fiber, Ash, Water	Ca, Fe, K, Na, P, Zn	Retinol (Vitamin A), Riboflavin (Vitamin B2), Niacin (Vitamin B3), Folic Acid (Vitamin B9), Ascorbic Acid (Vitamin C)	NA
Phenol-Explorer	459	Beans and pulses, Cereals and grains, Fruits, Mushrooms, Herbs and spices, Nuts and seeds, Vegetables, Oily plants, Algae, Beverages, Processed	536	Compounds	NA	NA	NA	Anthocyanins, polyphenols, proanthocyanins
Philippine Food Composition Tables	1600	Aquatic animal product, Terrestrial Animal Product, Beans and pulses, Cereals and grains, Fruits, Herbs and spices, Nuts and seeds, Vegetables, Oily plants, Beverages, Processed	23	Macronutrient and Micronutrient Class, Compound class, Compound	Energy, Protein, Fat, Carbohydrates, Fiber, Ash, Water	Ca, Fe, Na, P	Retinol (Vitamin A), Thiamin (Vitamin B1), Riboflavin (Vitamin B2), Niacin (Vitamin B3), Ascorbic Acid (Vitamin C)	Fatty acids, Cholesterol
Phytohub	405	Aquatic animal product, Beans and pulses, Cereals and grains, Fruits, Mushrooms, Herbs and spices, Nuts and seeds, Vegetables, Oily plants, Algae, Beverages, Processed	1200	Compound class, Compound	NA	NA	NA	fatty acids, polyphenols, terpenoids, N-containing metabolites
Proximate Composition of New Zealand Marine Finfish and Shellfish	78	Aquatic animal product	6	Macronutrient class	Energy, Protein, Carbohydrates, Ash, Water	NA	NA	oil
Seafood Data	174	Aquatic animal product, Algae	187	Macronutrient and Micronutrient Class, Compound Class, Compounds	Protein, Fat, Ash	Ca, Cr, Cu, I, Fe, Mg, P, K, Se, Na, Zn	Retinol (Vitamin A), Thiamin (Vitamin B1), Riboflavin (Vitamin B2), Niacin (Vitamin B3), Pantothenic Acid (Vitamin B5), Pyridoxine (Vitamin B6), Folate (Vitamin B9), Cobalamin (Vitamin B12), Tocopherol (Vitamin E), Calciferol (Vitamin D), Biotin (Vitamin B7)	Fatty acids, amino acids, Cholesterol
Serbian Food and Nutrition Database	1545	Aquatic animal product, Terrestrial Animal Product, Beans and pulses, Cereals and grains, Fruits, Mushrooms, Herbs and spices, Nuts and seeds, Vegetables, Oily plants, Algae, Beverages, Processed	52	Macronutrient and Micronutrient Class, Compound class	Energy, Protein, Fat, Carbohydrates, Fiber, Ash	Ca, Cr, Cu, Fe, K, Mn, Na, P, Se, Zn	Retinol (Vitamin A), Thiamin (Vitamin B1), Riboflavin (Vitamin B2), Niacin (Vitamin B3), Pyridoxine (Vitamin B6), Folate (Vitamin B9), Ascorbic Acid (Vitamin C), Calciferol (Vitamin D), Tocopherol (Vitamin E)	Various Polyphenols
Slovak Food Composition Data Bank	1400	Aquatic animal product, Terrestrial Animal Product, Cereals and grains, Beverages	55	Macronutrient and Micronutrient Class, Compounds	Protein, Fat, Carbohydrates	Ca, Cu, Fe, I, Mg, Na, P, Se, Zn	Retinol (Vitamin A), Retinol (Vitamin A1), Thiamin (Vitamin B1), Riboflavin (Vitamin B2), Niacin (Vitamin B3), Pantothenic Acid (Vitamin B5), Pyridoxine (Vitamin B6), Folate (Vitamin B9), Cobalamin (Vitamin B12), Calciferol (Vitamin D), Tocopherol (Vitamin E), Ascorbic Acid (Vitamin C)	Carotene, ethyl alcohol, linoleic acid, linolenic acid, palmitic acid
Souci-Fachmann-Kraut Online Database	800	Aquatic animal product, Terrestrial Animal Product, Beans and pulses, Cereals and grains, Fruits, Mushrooms, Herbs and spices, Nuts and seeds, Vegetables, Oily plants, Algae, Beverages, Processed	300	Macronutrient and Micronutrient Class, Compound Class, Compounds	Protein, Carbohydrates, Fat, Fiber, Water	B, Br, Ca, Cl, Co, Cr, Cu, F, Fe, I, K, Mo, Mg, Mn, Na, Ni, P, Se, Si, V, Zn	Retinol (Vitamin A), Thiamin (Vitamin B1), Riboflavin (Vitamin B2), Panthotenic Acid (Vitamine B5), Pyridoxine (Vitamin B6), Biotin (Vitamin B7), Folic Acid (Vitamin B9), Cobalamin (Vitamin B12), Ascorbic Acid (Vitamin C), Tocopherol (Vitamin E)	Alcohol, fatty acids, organic acids, carotenoids, amino acids
South African Food Data System	1857	Aquatic animal product, Terrestrial Animal Product, Beans and pulses, Cereals and grains, Fruits, Nuts and seeds, Vegetables, Oily plants, Beverages, Processed	36	Macronutrient Class	Energy, Protein, Fat, Carbohydrates, Fiber	Paid access	Paid access	NA
Spanish Food Composition Database	950	Aquatic animal product, Terrestrial Animal Product, Oily plants, Cereals and grains, Beans and pulses, Herbs and spices, Nuts and seeds, Vegetables, Fruits, Beverages, Processed	34	Macronutrient and Micronutrient Class, Compound Class, Compounds	Energy, Protein, Fat, Carbohydrates, Fiber, Water	Ca, Fe, I, K, Mg, Na, P, Se, Zn	Retinol (Vitamin A), Thiamin (Vitamin B1), Riboflavin (Vitamin B2), Niacin (Vitamin B3), Pyridoxine (Vitamin B6), Folate (Vitamin B9), Cobalamin (Vitamin B12), Ascorbic Acid (Vitamin C), Calciferol (Vitamin D), Tocopherol (Vitamin E)	Alcohol, fatty acids, Cholesterol
Sri Lanka Food composition Table	324	Cereals and grains, Beans and pulses, Vegetables, Fruits, Aquatic animal product, Terrestrial Animal Product, Nuts and seeds, Oily plants, Herbs and spices, Beverages	110	Macronutrient and micronutrient class, Compound class	Energy, Protein, Fat, Carbohydrates, Fiber, Ash	Al, As, Cd, Co, Cr, Cu, Fe, Hg, Li, Mn, Mo, Ni, Pb, Sb, Se, Zn	Retinol (Vitamin A), Thiamin (Vitamin B1), Riboflavin (Vitamin B2), Niacin (Vitamin B3), Pantothenic Acid (Vitamin B5), Pyridoxine (Vitamin B6), Folic Acid (Vitamin B9), Ascorbic Acid (Vitamin C), Tocopherol (Vitamin E), Calciferol (Vitamin D), Phylloquinone (Vitamin K)	NA
Standard Tables of Food Composition in Japan	2198	Aquatic animal product, Terrestrial Animal Product, Beans and pulses, Cereals and grains, Fruits, Mushrooms, Herbs and spices, Nuts and seeds, Vegetables, Oily plants, Beverages, Processed	118	Macronutrient and Micronutrient Class, Compound Class, Compounds	Energy, Protein, Fat, Carbohydrates, Fiber	Ca, Cr, Cu, Fe, I, K, Mg, Mn, Mo, Na, P, Se, Zn	Retinol (Vitamin A), Calciferol (Vitamin D), Phylloquinone (Vitamin K), Thiamin (Vitamin B1), Riboflavin (Vitamin B2), Niacin (Vitamin B3), Pantothenic Acid (Vitamin B5), Pyridoxine (Vitamin B6), Biotin (Vitamin B7), Folate (Vitamin B9), Cobalamin (Vitamin B12), Ascorbic Acid (Vitamin C), Alpha-Tocopherol (Vitamin E), Beta-Tocopherol (Vitamin E), Gamma-Tocopherol (Vitamin E), Delta-Tocopherol (Vi…	Aconitic acid, acetic acid, alcohol, amino acids, beta-carotene, beta-cryptoxanthin, caffeine, citric acid, nitrate, organic acids, polyphenol, tannin, theobromine
Sustainable Micronutrient Interventions to Control Deficiences And Improve Nutritional Status and General Health in Asia	200	Aquatic animal product, Terrestrial Animal Product, Oily plants, Cereals and grains, Beans and pulses, Vegetables, Fruits, Beverages, Processed	20	Macronutrient and Micronutrient Class, Compound Class	Energy, Protein, Fat, Carbohydrates, Fiber, Ash, Water	Ca, Fe, Zn	Retinol (Vitamin A), Thiamin (Vitamin B1), Riboflavin (Vitamin B2), Niacin (Vitamin B3), Pyridoxine (Vitamin B6), Folate (Vitamin B9), Cobalamin (Vitamin B12), Ascorbic Acid (Vitamin C), Calciferol (Vitamin D)	NA
Swedish Food Composition Database	2387	Aquatic animal product, Terrestrial Animal Product, Beans and pulses, Cereals and grains, Fruits, Mushrooms, Herbs and spices, Nuts and seeds, Vegetables, Oily plants, Beverages, Processed	50	Macronutrient and Micronutrient Class, Compound class	Energy, Protein, Fat, Carbohydrates, Fiber, Ash, Water	Ca, Fe, I, K, Mg, Na, P, Se, Zn	Retinol (Vitamin A), Thiamin (Vitamin B1), Riboflavin (Vitamin B2), Niacin (Vitamin B3), Pantothenic Acid (Vitamin B5), Pyridoxine (Vitamin B6), Folate (Vitamin B9), Cobalamin (Vitamin B12), Ascorbic Acid (Vitamin C), Calciferol (Vitamin D), Tocopherol (Vitamin E), Phylloquinone (Vitamin K)	Alcohol, fatty acids, NaCl, Sugars
Tabela de Composição dos Alimentos	1330	Aquatic animal product, Terrestrial Animal Product, Beans and pulses, Cereals and grains, Fruits, Mushrooms, Herbs and spices, Nuts and seeds, Vegetables, Oily plants, Algae, Beverages, Processed	44	Macronutrient and Micronutrient Class, Compound Class, Compounds	Energy, Protein, Fat, Carbohydrates, Fiber, Ash, Water	Ca, Fe, I, K, Na, P, Se, Zn	Retinol (Vitamin A), Thiamin (Vitamin B1), Riboflavin (Vitamin B2), Niacin (Vitamin B3), Pyridoxine (Vitamin B6), Folate (Vitamin B9), Cobalamin (Vitamin B12), Ascorbic Acid (Vitamin C), Calciferol (Vitamin D), Tocopherol (Vitamin E)	NA
Tabelle di composizione degli alimenti - CREA	900	Aquatic animal product, Terrestrial Animal Product, Beans and pulses, Cereals and grains, Fruits, Herbs and spices, Nuts and seeds, Vegetables, Beverages, Processed	120	Macronutrient and Micronutrient Class, Compound Class	Energy, Protein, Carbohydrates, Fiber, Fat	Ca, P, Fe, Na, K, Mg, Cu	Retinol (Vitamin A), Thiamin (Vitamin B1), Riboflavin (Vitamin B2), Niacin (Vitamin B3), Pyridoxine (Vitamin B6), Ascorbic Acid (Vitamin C), Tocopherol (Vitamin E)	Beta-carotene, Cholesterol
Table de Composition Des Aliments Tunisiens Enquêtes Alimentaires en Tunisie	270	Cereals and grains, Vegetables, Beans and pulses, Fruits, Nuts and seeds, Terrestrial Animal Product, Aquatic animal product, Oily plants, Beverages, Processed	35	Macronutrient and Micronutrient Class, Compound Class	Energy, Protein, Fat, Carbohydrates, Fiber, Ash, Water	Ca, Cu, Fe, Fl, I, K, Mg, Mn, Na, P, Se, Zn	Retinol (Vitamin A), Thiamin (Vitamin B1), Riboflavin (Vitamin B2), Niacin (Vitamin B3), Pantothenic Acid (Vitamin B5), Pyridoxine (Vitamin B6), Biotin (Vitamin B7), Folic Acid (Vitamin B9), Cobalamin (Vitamin B12), Ascorbic Acid (Vitamin C), Calciferol (Vitamin D), Tocopherol (Vitamin E), Phylloquinone (Vitamin K)	Fatty acids, Cholesterol
Table of chemical composition of Chilean foods	396	Aquatic animal product, Terrestrial Animal Product, Oily plants, Cereals and grains, Beans and pulses, Herbs and spices, Nuts and seeds, Vegetables, Fruits, Beverages, Processed	16	Macronutrient and Micronutrient Class, Compound Class, Compounds	Energy, Protein, Fat, Carbohydrates, Fiber	Ca, Cu, Fe, F, K, Mg, Mn, Na, P, Zn	Retinol (Vitamin A), Thiamin (Vitamin B1), Riboflavin (Vitamin B2), Niacin (Vitamin B3), Ascorbic Acid (Vitamin C)	Cholesterol
Tables of Practical Use of the Most Consumed Foods "Miriam Muñoz"	814	Aquatic animal product, Terrestrial Animal Product, Beans and pulses, Cereals and grains, Fruits, Mushrooms, Herbs and spices, Nuts and seeds, Vegetables, Oily plants, Algae, Beverages, Processed	30	Macronutrient and micronutrient Class, Compound Class	Energy, Protein, Fat, Carbohydrates, Fiber, Ash	Ca, Cd, Co, Cr, Cu, Fe, K, Mg, Mn, Na, Pb, P, Se, Zn	Retinol (Vitamin A), Thiamine (Vitamin B1), Riboflavin (Vitamin B2), Niacin (Vitamin B3), Piridoxin (Vitamin B6), Folic Acid (Vitamin B9), Cobalamin (Vitamin B12), Ascorbic Acid (Vitamin C), Cholecalciferol (Vitamin D), Tocopherol (Vitamin E)	Saturated fat, Monounsaturated fat, Polyunsaturated fat, Specific fatty acids, Carotenoids, Starch, Cholesterol, Sugar
Tanzania Food Composition Tables	400	Cereals and grains, Beans and pulses, Vegetables, Nuts and seeds, Aquatic animal product, Terrestrial Animal Product, Fruits, Oily plants	47	Macronutrient and Micronutrient Class, Compound Class, Compounds	Energy, Protein, Fat, Carbohydrates, Fiber	Ca, Cu, Fe, K, Mg, Mn, Na, P, Zn	Retinol (Vitamin A), Thiamin (Vitamin B1), Riboflavin (Vitamin B2), Niacin (Vitamin B3), Pantothenic Acid (Vitamin B5), Pyridoxine (Vitamin B6), Cobalamin (Vitamin B12), Ascorbic Acid (Vitamin C), Calciferol (Vitamin D), Tocopherol (Vitamin E), Phylloquinone (Vitamin K)	Amino acids, phytic acid, Sugars
Thai Food Composition Database	1700	Aquatic animal product, Terrestrial Animal Product, Beans and pulses, Cereals and grains, Fruits, Herbs and spices, Nuts and seeds, Vegetables, Oily plants, Beverages, Processed	27	Macronutrient and Micronutrient Class, Compound Class, Compounds	Energy, Water, Protein, Fat, Carbohydrates, Fiber, Ash	Ca, P, Na, K, Mg, Fe, Cu, Zn	Retinol (Vitamin A), Thiamin (Vitamin B1), Riboflavin (Vitamin B2), Niacin (Vitamin B3), Ascorbic Acid (Vitamin C)	Beta-carotene, Sugars, Cholesterol, Fatty acids
The European Food Safety Authority Food Composition Data	16500	Aquatic animal product, Terrestrial Animal Product, Oily plants, Cereals and grains, Vegetables, Fruits, Beverages, Processed, Beans and pulses	16	Compound Class, Compounds	NA	Ca, Cu, Fe, K, Mg, P, Se	Thiamin (Vitamin B1), Riboflavin (Vitamin B2), Niacin (Vitamin B3), Pyridoxine (Vitamin B6), Cobalamin (Vitamin B12), Alpha-Tocopherol (Vitamin E), Folate (Vitamin B9), Phylloquinone (Vitamin K)	NA
The Milk Composition Database	1	Terrestrial Animal Product	2350	Micronutrient, Compounds class, Compounds	NA	Al, As, Ca, Cd, Co, Cr, Cs, Cu, Fe, Hg, I, K, Li, Mg, Mn, Na, Ni, Pb, P, Rb, Se, Sr, Ti, U, V, Zn	Retinol (Vitamin A), Thiamine (Vitamin B1), Cobalamin (Vitamin B12), Riboflavin (Vitamin B2) , Niacin (Vitamin B3) , Pantothenic Acid (Vitamin B5), Biotin (Vitamin B7), Folic Acid (Vitamin B9), Ascorbic Acid (Vitamin C), Calciferol (Vitamin D), Ergocalciferol (Vitamin D2), Cholecalciferol (Vitamin D3), Tocopherol (Vitamin E), Phylloquinone (Vitamin K1)	Various specific compounds
The Norwegian Food Composition Table	2049	Aquatic animal product, Terrestrial Animal Product, Beans and pulses, Cereals and grains, Fruits, Mushrooms, Herbs and spices, Nuts and seeds, Vegetables, Oily plants, Beverages, Processed	Not stated/ Not found	Macronutrient class, Compound class	Energy, Protein, Fat, Carbohydrates, Fiber, Water	Ca, Cu, Fe, I, K, Mg, Na, Cl, P, Se, Zn	Retinol (Vitamin A), Thiamin (Vitamin B1), Riboflavin (Vitamin B2), Niacin (Vitamin B3), Pyridoxine (Vitamin B6), Folate (Vitamin B9), Cobalamin (Vitamin B12), Ascorbic Acid (Vitamin C), Calciferol (Vitamin D), Tocopherol (Vitamin E)	Alcohol, Sugar
The Periodic Table of Food Initiative (PTFI)	500	Aquatic Animal Product, Terrestrial Animal Product, Beans and pulses, Cereals and grains, Fruits, Mushrooms, Herbs and spices, Nuts and seeds, Vegetables, Oily plants, Algae, Processed	24721	Macronutrient and Micronutrient Class, Compound Class, Compounds	Water, Protein, Ash, Carbohydrates, Fat	Al, As, B, Ba, Be, Ca, Co, Cr, Cu, Cd, Fe, K, Li, Mg, Mn, Mo, Na, Ni, P, Pb, S, Se, Sr, V, W, Zn	NA	Various specific compounds
The Swiss Food Composition Database	1145	Aquatic animal product, Terrestrial Animal Product, Beans and pulses, Cereals and grains, Fruits, Mushrooms, Herbs and spices, Nuts and seeds, Vegetables, Oily plants, Beverages, Processed	40	Macronutrient and Micronutrient Class, Compound class	Energy, Protein, Fat, Carbohydrates, Fiber, Water	Ca, Cl, Fe, I, K, Mg, Na, P, Se, Zn	Retinol (Vitamin A), Thiamin (Vitamin B1), Riboflavin (Vitamin B2), Niacin (Vitamin B3), Pantothenic Acid (Vitamin B5), Pyridoxine (Vitamin B6), Folate (Vitamin B9), Cobalamin (Vitamin B12), Ascorbic Acid (Vitamin C), Calciferol (Vitamin D), Tocopherol (Vitamin E), Phylloquinone (Vitamin K)	Alcohol
Traditional Animal Foods of Indigenous Peoples of Northern North America	527	Aquatic animal product, Terrestrial Animal Product, Cereals and grains, Fruits, Mushrooms, Herbs and spices, Nuts and seeds, Processed	60	Macronutrient and Micronutrient Class	Energy, Protein, Fat, Carbohydrates, Ash	Ca, Cu, Fe, K, Mg, Mn, Na, P, Se, Zn	Retinol (Vitamin A), Thiamin (Vitamin B1), Niacin (Vitamin B3), Biotin (Vitamin B7), Pantothenic Acid (Vitamin B5), Pyridoxine (Vitamin B6), Folate (Vitamin B9), Cobalamin (Vitamin B12), Ascorbic Acid (Vitamin C), Calciferol (Vitamin D), Tocopherol (Vitamin E)	Fatty acids
Turkish Food Composition Database	645	Aquatic animal product, Terrestrial Animal Product, Beans and pulses, Cereals and grains, Fruits, Mushrooms, Herbs and spices, Nuts and seeds, Vegetables, Oily plants, Algae, Beverages, Processed	106	Macronutrient and Micronutrient Class, Compounds	Energy, Protein, Fat, Carbohydrates, Fiber	Ca, Fe, K, Mg, Na, P, Se, Zn	Retinol (Vitamin A), Thiamin (Vitamin B1), Riboflavin (Vitamin B2), Niacin (Vitamin B3), Pyridoxine (Vitamin B6), Folate (Vitamin B9), Cobalamin (Vitamin B12), Ascorbic Acid (Vitamin C), Calciferol (Vitamin D), Tocopherol (Vitamin E), Phylloquinone (Vitamin K1)	Alcohol, amino acids, Acesulfame-K, Aspartame, Sodium saccharin
Uruguayan Food Composition Table	400	Cereals and grains, Vegetables, Fruits, Oily plants, Aquatic animal product, Terrestrial Animal Product, Beverages, Processed	23	Macronutrient and Micronutrient Class, Compound class, Compound	Energy, Protein, Fat, Carbohydrates, Fiber, Ash	Ca, Fe, K, Na, P, Zn	Retinol (Vitamin A), Thiamin (Vitamin B1), Riboflavin (Vitamin B2), Niacin (Vitamin B3), Ascorbic Acid (Vitamin C)	Saturated fatty acids
Venezuelan Food Coposition Table	624	Aquatic animal product, Terrestrial Animal Product, Beans and pulses, Cereals and grains, Fruits, Vegetables	22	Macronutrient and Micronutrient Class, Compound Class, Compounds	Energy, Protein, Fat, Carbohydrates, Fiber, Ash	Ca, Cu, Fe, K, Mg, Na, P, Zn	Retinol (Vitamin A), Thiamin (Vitamin B1), Riboflavin (Vitamin B2), Niacin (Vitamin B3), Ascorbic Acid (Vitamin C)	Sodium
Vietnamese Food Composition Table	526	Aquatic animal product, Terrestrial Animal Product, Beans and pulses, Cereals and grains, Fruits, Vegetables	86	Macronutrient class, Compound class	Protein, Fat, Carbohydrates, Fiber, Ash	Ca, Cu, Fe, I, K, Mg, Mn, Na, P, Se, Zn	Retinol (Vitamin A), Thiamin (Vitamin B1), Niacin (Vitamin B3), Pantothenic Acid (Vitamin B5), Pyridoxine (Vitamin B6), Biotin (Vitamin B7), Cobalamin (Vitamin B12), Ascorbic Acid (Vitamin C), Calciferol (Vitamin D), Tocopherol (Vitamin E), Phylloquinone (Vitamin K)	Amino acids, Fatty acids, Sugars, Carotenes, Isoflavone

## Sheet: Supp. Table S3. FAIR criteria
FAIR principles	Code	Description	Options	Score
Findable	F.1	Globally unique and persistent identifier such as URL or DOI is reported	Yes	1
			No	0
Accessible	A.1	The database is publicly accessible or available	Freely accessible	1
			Freely accessible for some nutrients, Paid Access for complete version	1
			Accessible after request	1
			Paid Access	1
			No access	0
	A.2	Data download availability	Download available	1
			Download available after request	1
			Download available after paid	1
			No download available	0
	A.2.1	Machine-readable format (csv, xml, json, mysql, other)or non-machine-readable format (PDF) download available.	csv, xml, json, mysql, other	1
			pdf	0
		NA: download not available	NA
	A.2.2	API option available.	Yes	1
			No	0
		NA: download not available	NA
Interoperable	I.1	Provide a description for the food classification system or in absence of a classification system, provide a count of the number of food categories	Yes	1
			No	0
	I.2	Use a formal, accessible, shared, and broadly applicable language for scientific names	Yes	1
			No	0
	I.3	Use a formal, accessible, shared, and broadly applicable language for nutritional components such as INFOODS tagnames	Yes	1
			No	0
	I.3.1	For primary data: Use a formal, accessible, shared, and broadly applicable language for methods, units	Yes	1
			No	0
			NA
	I.3.2	For secondary data: Use a formal, accessible, shared, and broadly applicable language for units, conversion method, calculations	Yes	1
			No	0
			NA
Reusable	R.1	Clear and accessible data usage license is reported	Free data licence	1
			Paid data license	1
			Restricted data license	0
			Unspecified license or description	0
	R.2	Includes the data provenance and links for other resources	Yes	1
			No	0
	R.3	Includes descriptive metadata: Such as scope of your data, any particularities or limitations about the data, date of generation/collection of the data, the lab conditions, the parameter settings, the name and version of the software used, if is it raw or processed data, all variable names are explained or self-explanatory. Clearly specify and document the version of the archived and/or reused da…	Yes	1
			No	0

## Sheet: Supp. Table S4. FAIR Evaluation
Database Name	F.1 score	F.1 Justification	A.1 score	A.1 Justification	A.2 score	A.2 Justification	A.2.1 score	A.2.1 Justification	A.2.2 score	A.2.2 Justification	I.1 score	I.1 Justification	I.2 score	I.2 Justification	I.3 score	I.3 Justification	I.3.1 score	I.3.1 Justification	I.3.2 score	I.3.2 Justification	R.1 score	R.1 Justification	R.2 score	R.2 Justification	R.3 score	R.3. Justification
A Food Composition Table for Central and Eastern Uganda	1	Tech_Mono_9_Web_0.pdf (publishing.service.gov.uk)	1	Accessible after request	1	Download available after request	1	xlsx	0	API not available	1	Uses broadly applicable language for food groups. 14 food groups	0	Scientific names are not included	1	Uses applicable language for nutritional components	NA	Secondary data only	1	Uses formal and broadly applicable language for conversions and units, but incomplete	0	Not clearly stated. Only "Copyright HarvestPlus, 2012"	1	References included	1	Metadata provided
Analytical Food Composition Database	1	INFOODS: FAO/INFOODS Databases	1	Freely accessible	1	Download available	1	xlsx	0	API not available	1	12 Food groups are predefined. Within certain food groups, subgroups as given may be added in a separate column.	1	Scientific names included	1	INFOODS tagnames	NA	Secondary data only	1	refers to the data sources and methods used to calculate	1	FAO encourages the use, reproduction and dissemination of material in this information product. Except where otherwise indicated, material may be copied, downloaded and printed for private study, research and teaching purposes, or for use in non-commercial products or services, provided that appropriate acknowledgement of FAO as the source and copyright holder is given and that FAO’s endorsement …	1	Includes references and description for the data source	1	data sources with BiblioID
Ciqual - French Food Composition Table	1	https://ciqual.anses.fr/	1	Freely accessible	1	Download available	1	xlsx, (FDTP) .xml, json	1	The FoodEXplorer API service is adjusted for REST and SOAP client-server implementation. The requested data response is available in xml, json and multi dimensional array (only for the SOAP) format; https://eurofir.org/FoodEXplorer/API/fdtp.php	1	EuroFIR uses Langual and/or FoodEx2 classification	1	Langual code or EuroFIR FoodExplorer report scientific name	1	Uses INFOODS tagnames, EuroFIR Method Indicator Thesaurus	1	EuroFIR Matrix Unit thesaurus, Method Indicator thesaurus, Method Type thesaurus	1	EuroFIR Matrix Unit thesaurus, Method Indicator thesaurus, Method Type thesaurus; Data Soruces are listed in the webpage and in the FAQ for several of the calculations used.	1	The reuse of the information available online on the ANSES-CIQUAL website is subject to the condition that this information are not modified, that its sense is not denatured and that its source and the date of the version are mentioned, in accordance with the provisions of the Act no. 2016-1321 of October 7th 2016 for a Digital Republic, and of the Code of the relations between the public and pub…	1	Includes references and description for the data source	1	Metadata are provided for each database included in EuroFIR FoodExplorer
Aprifel - Research and Information	1	https://www.aprifel.com/en/	1	Freely accessible	0	No download available	NA	No download available	NA	No download available	1	Uses broadly applicable language for food groups	1	Scientific names of the foods are provided and are applicable	1	Uses applicable language for nutritional components	NA	Secondary data only	1	Uses formal language for conversions, units and data source	0	Not clearly stated. Aprifel has chosen to designate a data protection officer (DPO), who can be contacted at the following e-mail address: dpd@interfel.com.	1	Includes list of references and sources	0	No metadata provided
ARGENFOODS - Tabla de Composición de Alimentos	1	http://www.unlu.edu.ar/~argenfoods/Tablas/Tabla.htm	1	Freely accessible	1	Download available	1	xlsx, pdf	0	API not available	1	Uses broadly applicable language for food groups	1	Scientific names used where applicable	1	Uses applicable language for nutritional components	1	Uses formal and broadly applicable language for methods and units	1	Uses fomal and broadly applicable language for conversions and units	0	No licence or data usage description is included	1	Includes references	0	No metadata provided
ASEANFoods & APFAN	1	https://www.google.com/url?sa=t&rct=j&q=&esrc=s&source=web&cd=&ved=2ahUKEwjDi52L7Kf-AhXOgIQIHaImCssQFnoECAsQAQ&url=https%3A%2F%2Fsd1abd48862f1f1fb.jimcontent.com%2Fdownload%2Fversion%2F1646874816%2Fmodule%2F9200227871%2Fname%2Ftabla.pdf&usg=AOvVaw2HZVh927Vj5zZyITh4g0zz	1	Freely accessible	1	Download available	0	pdf	0	API not available	1	Uses universal language for 17 food groups	1	Scientific names of foods are privided in the appendix	1	Codes use for nutrients are those used by INFOODSs	1	The information on methods is provided in the appendix 2 of the document	1	Data sources are referenced in the database	1	ASEANFOODS encourages the use and dissemination of this online ASEAN Food Composition Database. Noncommercial users will be authorised free of charge, provided that appropriate acknowledgement of ASEANFOODS as the source and copyright holder is given. Reproduction for resale or other commercial uses including educational purposes, may incur fees.	1	Includes references and description for the data source	1	Detailed metadata is provided on food procurement, analysis, scope of data usage and other aspects.
Australian Food Composition Database	1	https://www.foodstandards.gov.au/science/monitoringnutrients/afcd/pages/default.aspx	1	Freely accessible	1	Download available	1	xlsx	0	API not available	1	Clear classification system for food groups (https://afcd.foodstandards.gov.au/foodgroupsearch.aspx)	1	The Scientific name of the plant or animal food is reported (if applicable).	1	Nutrient ID, Nutrient identification code (shorthand way of presenting the nutrient e.g. Protein is 'PROT').	1	Include supplementary tables with methods	1	Include supplementary tables with methods (name xlsx: ​Nutrient details file)	1	Food Standards Australia New Zealand (FSANZ) under a licence based on a Creative Commons Attribution-ShareAlike 3.0 Australia licence.	1	Includes references and description for the data source	1	Includes several supplementary data explaining food, nutrients, convertion method, etc.
Austrian Food Nutritional Database	1	https://www.oenwt.at/content/naehrwert-suche/	1	Freely accessible	1	Download available	1	(FDTP) .xml, json	1	The FoodEXplorer API service is adjusted for REST and SOAP client-server implementation. The requested data response is available in xml, json and multi dimensional array (only for the SOAP) format; https://eurofir.org/FoodEXplorer/API/fdtp.php	1	501 foods out of 2580 have Langual codes	0	Scientific names are not included	1	Uses INFOODS tagnames, EuroFIR Method Indicator Thesaurus	NA	Secondary data only	1	EuroFIR Matrix Unit thesaurus, Method Indicator thesaurus, Method Type thesaurus; Data sources are included (https://www.oenwt.at/content/datenhintergrund/)	0	Terms of Use: You can access this data and use it for your personal information. With a donation you also acquire the right to process the nutritional information of your query and to pass it on as part of this processing. An unchanged distribution in whole or in part is not permitted. In any case, a source must be cited Commercial use is prohibited without our written consent; Inclusion in EuroF…	1	Includes references; Data source links are provided (https://www.oenwt.at/content/datenhintergrund/)	1	Metadata are provided for each database included in EuroFIR FoodExplorer
Belgian Food Composition Data	1	https://www.eurofir.org/our-tools/foodexplorer/	1	Paid Access	1	Download available	1	xlsx, (FDTP) .xml, json	1	The FoodEXplorer API service is adjusted for REST and SOAP client-server implementation. The requested data response is available in xml, json and multi dimensional array (only for the SOAP) format; https://eurofir.org/FoodEXplorer/API/fdtp.php	1	EuroFIR uses Langual and/or FoodEx2 classification; Uses broadly applicable language for food groups. 13 food groups are specified (milk, grain, vegetable, fruit, beverage, egg, fat or oil, meat, nut or seed, seafood, sugar, misc, spec)	1	Langual code or EuroFIR FoodExplorer report scientific name	1	Uses INFOODS tagnames, EuroFIR Method Indicator Thesaurus	1	EuroFIR Matrix Unit thesaurus, Method Indicator thesaurus, Method Type thesaurus	1	EuroFIR Matrix Unit thesaurus, Method Indicator thesaurus, Method Type thesaurus	0	No clear data licence: Copyright: Nubel v.z.w. | 2016 "Cette banque de données est mise gratuitement à votre disposition."; Inclusion in EuroFIR Statement: "EuroFIR isn’t responsible for the accuracy, copyright compliance, legality, or decency of material contained in sites"	1	Includes references	1	Metadata are provided for each database included in EuroFIR FoodExplorer
Bioactive Substances in Food Information Systems	1	eBASIS » EuroFIR	1	Paid Access	1	Download available	1	xlsx	1	The FoodEXplorer API service is adjusted for REST and SOAP client-server implementation. The requested data response is available in xml, json and multi dimensional array (only for the SOAP) format; https://eurofir.org/FoodEXplorer/API/fdtp.php; Yes, through separate window, XML data exchange format	1	EuroFIR, CoFID, eBASIS classification	1	Scientific names, cultivar/ sub-species, synonym, plant part included	1	Analytical method, analytical method names, processing method, extraction method	NA	Secondary data only	1	Citation metadata are fully documented, the citation is coded with a Reference No., and the citation is referenced including DOI, data quality is evaluated by survey	0	"EuroFIR isn’t responsible for the accuracy, copyright compliance, legality, or decency of material contained in sites"	1	Citation metadata are fully documented, the citation is coded with a Reference No., and the citation is referenced including DOI, data quality is evaluated by survey	1	Metadata are provided for each database included in EuroFIR eBASIS
Biodiversity for Food and Nutrition	1	http://www.b4fn.org/resources/species-database/	1	Freely accessible	1	Download available	1	xlsx	0	API not available	1	10 food categories (fish, fruit, flower, grains, leafy Vegetables, meat, rhizome, roots and tubers, seeds and nuts, vegetable). Also part of plant and stage of process.	1	The Scientific name of the plant or animal food is reported (includes Scientific names, Local Name, Common Name).	1	Uses universal language and units, but no tagnames	0	Description of methods not included	0	No methods for collection or conversion of primary data/ References the primary source sometimes but not always	0	No data usage licence included	1	References the primary source sometimes but not always. It is necessary to assume certain information	0	No metadata provided
Biodiversity for Food and Nutrition - Sri Lanka	1	http://bfnvw.bfnsrilanka.org/foodcomp/	1	Freely accessible	1	Download available	1	pdf, csv, xlsx, xml, RTF	0	API not available	1	Uses broadly applicable language for food groups	1	used scientific names for plants but not for animal food	0	No tag name, the nutrient report is not based on dry or wet weight	NA	Secondary data only	1	the nutrient report is not based on dry or wet weight	0	No statement	0	reference just being mentioned but no link	0	No metadata provided
Bovine Milk Proteome Database	1	https://bomiprot.org/	1	Freely accessible	1	Download available	1	xlsx	0	API not available	1	Only one food group; Proteins	NA	Only bovine milk	1	Only one nutritironal component is represented here	NA	Secondary data only	0	No measures provided. The database contains information on structures of different bovine milk proteins.	0	License not mentioned but advice of approcahing the data is given (https://bomiprot.org/disclaimer.php)	1	References included with each entry	1	Scope and limitations of data stated
Brazilian Food Composition Table	1	https://www.tbca.net.br/	1	Freely accessible	0	No download available	NA	No download available	NA	No download available	1	The foods are identified in detail to ensure a more appropriate choice by the user.	1	The Scientific name of the plant or animal food is reported (if applicable).	1	The identifiers (INFOODS tagnames) recommended by INFOODS and LATINFOODS were adopted	1	Methods are mentioned in the Definition of Nutrients	1	Includes general data abuot the methods used for the estimates, analytical data on specific components available in .pdf format for download	1	Total or partial reproduction of the material is not permitted. If material information is used, it is mandatory to cite the source. Marketing is not allowed. Total or even partial alteration of the content is not allowed. (Creative Commons NonCommercial-NoDerivatives (CC BY-NC-ND 4.0)).	1	Includes general data about the methods used for the estimates, analytical data on specific components available in .pdf format for download	1	Includes the adopted criteria for nutrients, food, calculations and source of the data
Canadian Nutrient File	1	https://food-nutrition.canada.ca/cnf-fce/index-eng.jsp	1	Freely accessible	1	Download available	1	csv, (FDTP) .xml, json	1	The FoodEXplorer API service is adjusted for REST and SOAP client-server implementation. The requested data response is available in xml, json and multi dimensional array (only for the SOAP) format; https://eurofir.org/FoodEXplorer/API/fdtp.php	1	EuroFIR uses Langual and/or FoodEx2 classification; Complete metadata explaining the food groups and codes	1	Langual code or EuroFIR FoodExplorer report scientific name	1	Uses INFOODS tagnames, EuroFIR Method Indicator Thesaurus	1	EuroFIR Method Indicator Thesaurus; Methods for data analysis are included (https://www.canada.ca/content/dam/hc-sc/migration/hc-sc/fn-aNAlt_formats/pdf/nutrition/fiche-nutri-data/user_guide_utilisation-eng.pdf)	1	EuroFIR Matrix Unit thesaurus, Method Indicator thesaurus, Method Type thesaurus; Methods for data collection are included (https://www.canada.ca/content/dam/hc-sc/migration/hc-sc/fn-aNAlt_formats/pdf/nutrition/fiche-nutri-data/user_guide_utilisation-eng.pdf)	1	The Canadian Nutrient File may be downloaded and used without further permission, under the following conditions: (https://www.canada.ca/en/health-canada/services/food-nutrition/healthy-eating/nutrient-data/copyright-guidelines-canadian-nutrient-file.html); "EuroFIR isn’t responsible for the accuracy, copyright compliance, legality, or decency of material contained in sites; Health Canada is the …	1	Includes references; Health Canada, 2015. Canadian Nutrient File	1	Metadata are provided for each database included in EuroFIR FoodExplorer; The User's Guide gives information about the content of the CNF; the source and types of nutrients and major changes made to the data base since the last edition.
CINE's Arctic Nutrient File	1	https://www.mcgill.ca/cine/resources/nutrient	1	Freely accessible	1	Download available	0	pdf	0	API not available	1	Uses broadly applicable language for food groups	1	Scientific names included	0	No report or description about the nomenclature used	0	Description of methods not included	0	Methods for collecting or analysis data are not reported	0	No data usage licence included	1	Include the references used for each food	0	No metadata provided
Colombian Food Composition Table	1	https://www.icbf.gov.co/bienestar/nutricion/tabla-alimentos	1	Freely accessible	1	Download available	0	pdf	0	API not available	1	Uses a broad description of foods and food groups. The database includes 16 food groups.	1	Scientific names used are apllicable	1	Uses applicable language for nutritional components	1	Methods for analysis, units, and conversions are described	1	Data sources are well referenced at the end of the document- Provides clear description for convertion methods and units	0	Reproduction in whole or in part without due authorization from ICBF is prohibited.	1	Includes clear references	1	Metadata shows descriptive information on the sources of the data and the purpose of its creation and use.
Composition of Foods Integrated Dataset	1	https://www.gov.uk/government/publications/composition-of-foods-integrated-dataset-cofid	1	Freely accessible	1	Download available	1	xlsx, pdf, (FDTP) .xml, json	1	The FoodEXplorer API service is adjusted for REST and SOAP client-server implementation. The requested data response is available in xml, json and multi dimensional array (only for the SOAP) format; https://eurofir.org/FoodEXplorer/API/fdtp.php	1	EuroFIR uses Langual and/or FoodEx2 classification; Uses codes for food groups eg. 11- for cereals, 12- for milk products and eggs... etc.	1	Langual code or EuroFIR FoodExplorer report scientific name	1	Uses INFOODS tagnames, EuroFIR Method Indicator Thesaurus	NA	Secondary data only	1	EuroFIR Matrix Unit thesaurus, Method Indicator thesaurus, Method Type thesaurus; Uses fomal and broadly applicable language for conversions and units	1	You are free to: copy, publish, distribute and transmit the Information;adapt the Information; exploit the Information commercially and non-commercially for example, by combining it with other Information, or by including it in your own product or application. Open Government Licence (nationalarchives.gov.uk); Inclusion in EuroFIR Statement: "EuroFIR isn’t responsible for the accuracy, copyright …	1	Includes references and description for the data source	1	Metadata are provided for each database included in EuroFIR FoodExplorer
Crop Comoposition Database - AFSI	1	https://www.cropcomposition.org/faqs	1	Accessible after request	1	Download available after request	1	csv	0	API not available	1	Uses broadly applicable language for food groups	1	Scientific names used where necessary	1	Uses applicable language for nutritional components	1	Methods described (https://www.cropcomposition.org/analysis-methods)	NA	Primary data only	0	Not clearly stated	1	Includes list of references	1	Metadata provided
Czech Food Composition Database	1	https://www.nutridatabaze.cz/en/klientska-sekce/processRegForm/	1	Freely accessible	1	Download available	1	csv, (FDTP) .xml, json	1	The FoodEXplorer API service is adjusted for REST and SOAP client-server implementation. The requested data response is available in xml, json and multi dimensional array (only for the SOAP) format; https://eurofir.org/FoodEXplorer/API/fdtp.php	1	EuroFIR uses Langual and/or FoodEx2 classification; Uses broadly applicable language for food groups	1	Langual code or EuroFIR FoodExplorer report scientific name	1	Uses INFOODS tagnames, EuroFIR Method Indicator Thesaurus	NA	Secondary data only	1	EuroFIR Matrix Unit thesaurus, Method Indicator thesaurus, Method Type thesaurus; Include links to all resources and information about calculation methods	1	The Institute of Agricultural Economics and Information is responsible for maintenance and update of the Czech Food Composition Database. The content is protected pursuant to the law of intellectual property. Table values and texts from the database must not be copied or otherwise reproduced without specific reference to the source"; "NutriDatabaze.cz is protected under Act No. 121/2000 Coll., on…	1	Includes references; Institute of Agicultural Economics and Information; Food Research Institute Prague, Czech Food Comp	1	Metadata are provided for each database included in EuroFIR FoodExplorer
Dutch Food Composition Database	1	https://nevo-online.rivm.nl/Home/En	1	Freely accessible	1	Download available	1	xlsx, csv, (FDTP) .xml, json	1	The FoodEXplorer API service is adjusted for REST and SOAP client-server implementation. The requested data response is available in xml, json and multi dimensional array (only for the SOAP) format; https://eurofir.org/FoodEXplorer/API/fdtp.php	1	EuroFIR uses Langual and/or FoodEx2 classification; Supplementary document including all the food groups and foods	1	Langual code or EuroFIR FoodExplorer report scientific name	1	Uses INFOODS tagnames, EuroFIR Method Indicator Thesaurus; EuroFIR nutrient codes included	NA	Secondary data only	1	EuroFIR Matrix Unit thesaurus, Method Indicator thesaurus, Method Type thesaurus; Uses formal and broadly applicable language for conversions and units (https://www.rivm.nl/documenten/overview-components-nevo-online-2021)	1	Copyright RIVM 2021: "Data contained in NEVO are subject to the copyright of the National Institute for Public Health and the Environment (RIVM), Kingdom of the Netherlands. Use of the information from NEVO online only is allowed if unchanged and when the source and version number are clearly stated. For this, please use the following reference: NEVO online version 2021/7.0, RIVM, Bilthoven. (htt…	1	Includes references and description for the data source	1	Metadata are provided for each database included in EuroFIR FoodExplorer; Detailed Metadata included
Ecuatorian Food Composition Table	1	https://drive.google.com/file/d/1ZYUIrGd3HhoEABgnvL6Bq3nw73DwRoPR/view	1	Freely accessible	1	Download available	0	pdf	0	API not available	1	Uses broadly applicable language for food groups	1	Scientific names used where applicable	1	INFOODS Tagnames where required	1	Primary data; uses formal and broadly applicable language for methods and units	NA	Primary data only	1	"All rights reserved. FAO encourages reproduction and dissemination of material in this information product. Non-commercial uses will be authorized free of charge, upon request. Reproduction for resale or other commercial purposes, including educational purposes, may incur fees. Applications for permission to reproduce or disseminate FAO copyright materials, and all quiers concerning rights and l…	1	Includes references in the tab "sources" (https://www.bedca.net/bdpub/index.php)	1	Metadata provided
Estonian Food Composition Database	1	https://tka.nutridata.ee/en/	1	Freely accessible	1	Download available	1	xlsx, (FDTP) .xml, json	1	The FoodEXplorer API service is adjusted for REST and SOAP client-server implementation. The requested data response is available in xml, json and multi dimensional array (only for the SOAP) format; https://eurofir.org/FoodEXplorer/API/fdtp.php	1	EuroFIR uses Langual and/or FoodEx2 classification; Additional information about foods (fat percent, taste, additives, preparation methods, brand, etc) has been added as the following descriptions. Database food groups are based on the Estonian food recommendations food groups.	1	Scientific names used in NutriData database; not found in EuroFIR FoodExplorer	1	Uses INFOODS tagnames, EuroFIR Method Indicator Thesaurus; The mandatory and optional nutritional labelling data provided derive from Regulation 1169/2011.	1	Method description is included in the metadata (https://tka.nutridata.ee/en/methods)	1	EuroFIR Matrix Unit thesaurus, Method Indicator thesaurus, Method Type thesaurus; Method description is included in the metadata (https://tka.nutridata.ee/en/methods)	0	No clear description about data usage is included. Just state some user right and obligations: "The user is responsible for all the information they share or publish connected to NIS or based on the data from NIS, following the principles of copyright law" (https://tka.nutridata.ee/en/eula); "EuroFIR isn’t responsible for the accuracy, copyright compliance, legality, or decency of material contai…	1	Includes references; links included (https://tka.nutridata.ee/en/useful-links)	1	Metadata are provided for each database included in EuroFIR FoodExplorer
European Database of Carotenoid	1	https://www.mdpi.com/2304-8158/10/5/912 ; https://doi.org/10.3390/foods10050912	1	Freely accessible	1	Download available	0	pdf	0	API not available	1	All foods items were classified according to the FoodEx2 hierarchical system developed by the European Food Safety Authority (EFSA), at least at level 1 (twenty food groups)	1	Scientific names are included	1	Only carotenoids included	1	Description about "Data collection" and "Data Quality Index" are included in the manuscript	1	Methods for collecting, filtering and analyse data are included in the associated manuscript	1	© 2021 by the authors. Licensee MDPI, Basel, Switzerland. This article is an open access article distributed under the terms and conditions of the Creative Commons Attribution (CC BY) license (https://creativecommons.org/licenses/by/4.0/).	1	Includes references and description for the data source	1	Detailed metadata is included in the manuscript
Expanded Food Composition Table for Use in Ethiopia	1	http://publication.eiar.gov.et:8080/xmlui/bitstream/handle/123456789/1123/EXPANDED%20%20FOOD%20%20COMPOSITION%20%20Abbyy.pdf?sequence=1&isAllowed=y	1	Freely accessible	1	Download available	0	pdf	0	API not available	1	Food groups have a numbering system, but there is no key or summary for the numbering system clearly defined	0	Scientific names are not included	1	Uses universal language and units	0	Description of methods not included	NA	Primary data only	0	Not clearly stated	0	No methods, no references to methods	0	No metadata provided
Faroese Food Composition Tables	1	https://www.hfs.fo/webcenter/ShowProperty?nodeId=%2Fhfs2-cs%2FHFS017914%2F%2FidcPrimaryFile&revision=latestreleased	1	Freely accessible	1	Download available	0	pdf	0	API not available	1	Uses broadly applicable language for food groups	0	Scientific names are not included	1	Uses applicable language for nutritional components	1	Primary data; uses formal and broadly applicable language for methods and units	1	Methods for data collection stated	0	Not clearly stated	1	Includes list of references and sources of data on Page 6	1	Detailed metadata on methods of analysis provided
Finnish National Food Composition Database	1	https://thl.fi/en/web/lifestyles-and-nutrition/nutrition/fineli-the-national-food-composition-database	1	Freely accessible	1	Download available	1	xlsx, csv, (FDTP) .xml, json	1	The FoodEXplorer API service is adjusted for REST and SOAP client-server implementation. The requested data response is available in xml, json and multi dimensional array (only for the SOAP) format; https://eurofir.org/FoodEXplorer/API/fdtp.php	1	EuroFIR uses Langual and/or FoodEx2 classification	1	Langual code or EuroFIR FoodExplorer report scientific name	1	Uses INFOODS tagnames, EuroFIR Method Indicator Thesaurus; The mandatory and optional nutritional labelling data provided derive from Regulation 1169/2011.	NA	Secondary data only	1	EuroFIR Matrix Unit thesaurus, Method Indicator thesaurus, Method Type thesaurus; Uses formal language for conversions and units	1	"The content of the Fineli database is freely available. The use of the material is governed by the terms and conditions specified by license Creative Commons Attribution 4.0 or CC-BY 4.0. This means that you may copy, distribute, display, perform and make derivative works and remixes based on it only if you mention the name of the author, i.e. Finnish Institute of Health and Welfare, Fineli, in …	1	Includes references and description for the data source	1	Metadata are provided for each database included in EuroFIR FoodExplorer
Fødevaredata - Frida Food Data	1	https://frida.fooddata.dk/?lang=en	1	Freely accessible	1	Download available	1	xlsx, (FDTP) .xml, json	1	The FoodEXplorer API service is adjusted for REST and SOAP client-server implementation. The requested data response is available in xml, json and multi dimensional array (only for the SOAP) format; https://eurofir.org/FoodEXplorer/API/fdtp.php	1	EuroFIR uses Langual and/or FoodEx2 classification; Uses broadly applicable language for food groups (https://frida.fooddata.dk/food/lists/grouped?lang=en)	1	Langual code or EuroFIR FoodExplorer report scientific name	1	Uses INFOODS tagnames, EuroFIR Method Indicator Thesaurus	1	EuroFIR Matrix Unit thesaurus, Method Indicator thesaurus, Method Type thesaurus; uses formal and broadly applicable language for methods and units	1	EuroFIR Matrix Unit thesaurus, Method Indicator thesaurus, Method Type thesaurus; Data sources are well referenced at the end of the document including links. Descriptions about conversion methods and units are included	1	By any use of data from frida.fooddata.dk (also known as the food database) you must credit upon each display or use of data. Examples: Food data (frida.fooddata.dk), version 4, 2022, National Food Institute, Technical University of Denmark Food data made available by National Food Institute, Technical University of Denmark (frida.fooddata.dk)	1	Includes references and description for the data source	1	Metadata are provided for each database included in EuroFIR FoodExplorer
NCC Food and Nutrient Database	1	https://www.ncc.umn.edu/about-ncc/foods-nutrients-and-food-groups/	1	Paid Access	1	Download available	1	xlsx	0	API not available	1	Uses broadly applicable language for food groups	1	Scientific names used where applicable	1	Uses applicable language for nutritional components	1	Uses formal and broadly applicable language for methods and units	1	Uses formal and broadly applicable language for methods and units	1	Four options are available for licensing NDSR: NDSR, NDSR Pilot-Pack, NDSR Grad-Pack, Academic NDSR. The primary licensing option for research purposes, offering full features, nutrient calculations, and reporting and output file functionality. The license is a one-time fee with software and technical support provided through the first year. (https://www.ncc.umn.edu/products/license-options/)	0	Data sources are not listed	1	Metadata provided
Food Composition Database for Biodiversity	1	https://www.fao.org/infoods/infoods/tables-and-databases/faoinfoods-databases/en/	1	Freely accessible	1	Download available	1	xlsx	0	API not available	1	All foods are categorized in 12 food groups and each food entry was assigned a unique food code.	1	Scientific names included	1	INFOODS component identifiers, also called tagnames (Klensin et al., 1989; INFOODS, 2012) were used to describe the 490 food components	NA	Secondary data only	1	They include documentation about the quality of the data, caluculation and components	1	FAO encourages the use, reproduction and dissemination of material in this information product. Except where otherwise indicated, material may be copied, downloaded and printed for private study, research and teaching purposes, or for use in non-commercial products or services, provided that appropriate acknowledgement of FAO as the source and copyright holder is given and that FAO’s endorsement …	1	A tab in the excel document with all the references used	1	Detailed metadata in a supplementary pdf file
Food Composition database for Epidemiological Studies in Italy	1	http://www.ieo.it/bda2008/homepage.aspx	1	Freely accessible	1	Download available	1	xlsx, (FDTP) .xml, json	1	The FoodEXplorer API service is adjusted for REST and SOAP client-server implementation. The requested data response is available in xml, json and multi dimensional array (only for the SOAP) format; https://eurofir.org/FoodEXplorer/API/fdtp.php	1	EuroFIR uses Langual and/or FoodEx2 classification	1	Langual code or EuroFIR FoodExplorer report scientific name	1	Uses INFOODS tagnames, EuroFIR Method Indicator Thesaurus	1	EuroFIR Matrix Unit thesaurus, Method Indicator thesaurus, Method Type thesaurus	1	EuroFIR Matrix Unit thesaurus, Method Indicator thesaurus, Method Type thesaurus	1	All the data in the Food Composition Database for Epidemiological Studies in Italy (BDA) which are present in the IEO website (www.ieo.it) are under copyright according to the 6th May 1999 Legislative Decree No. 169 – “Implementation of the directive 96/9/CE relating to the juridical custody of databases” published in the Official Gazethie No. 138 dated 15th June 1999, and according to the Europe…	1	Includes references and description for the data source	1	Metadata are provided for each database included in EuroFIR FoodExplorer
Food Composition Table for Bangladesh	1	http://www.fao.org/fileadmin/templates/food_composition/documents/FCT_10_2_14_final_version.pdf	1	Freely accessible	1	Download available	0	pdf	0	API not available	1	Uses broadly applicable language for food groups	1	Uses braodly applicable language for scientific name	1	Uses INFOODS tagnames (Component tab); broadly applicable language for nutritional components	1	Uses formal and broadly applicable language for methods and units	1	Uses fomal and broadly applicable language for methods (recipe calculation) and units	0	Not clearly stated	1	Includes data provenance and links to other resources under the Bibliography tab	1	Metadata included such as sampling protocol and laboratory analysis protocol supplied under the Key Foods tab
Food Composition Table for Pakistan	1	https://www.fao.org/fileadmin/templates/food_composition/documents/regional/Book_Food_Composition_Table_for_Pakistan_.pdf	1	Freely accessible	1	Download available	0	pdf	0	API not available	1	Uses broadly applicable language for food groups. 13 food groups are specified	1	Common, local and scientific names provided when applicable	1	Uses applicable language for nutritional components	1	Uses formal and broadly applicable language for methods and units	NA	Primary data only	0	Not clearly stated	1	References cited	1	Metadata provided (under Sources of data and Methodology section)
Food Composition Table for Use in Africa	1	https://www.fao.org/3/X6877E/X6877E00.htm#TOC	1	Freely accessible	0	No download available	NA	No download available	NA	No download available	1	Uses broadly applicable language for 14 food groups	1	Where English names of foods are unknown, the scientific names or selected local names have been used.	1	Uses universal language, but no tagnames	NA	Secondary data only	1	Decription included about the convertion and calculation methods	0	No licence or data usage description is included	1	Data source links are provided	1	Detailed metadata
Food Composition Table for Use in East Asia	1	https://www.fao.org/3/X6878E/X6878E00.htm	1	Freely accessible	0	No download available	NA	No download available	NA	No download available	1	Food groups listed	1	Appendix for scientific names is included	1	Uses applicable language for nutritional components	0	Description of methods not included	1	Includes several appendices about calculations, convertion factors, and bibliography	0	There is no licence for data usage reported	1	References for data source is included	1	There is a section "Explanation on Food Composition Table" including description for the collected data
Food Composition Table for use in The Gambia	1	Food Composition Table (fao.org)	1	Freely accessible	1	Download available	0	pdf	0	API not available	1	There are 17 food groups and they are specified	0	Scientific names are not included	1	Uses applicable language for nutritional components	1	They refer to the articles where the methods are published	1	Uses fomal and universal units	0	Not clearly stated, but there is a Copyright © 2011 by Medical Research Council	1	Includes list of references	1	Metadata provided
Food Composition Table for Western Africa	1	INFOODS: FAO/INFOODS Databases	1	Freely accessible	1	Download available	1	xlsx	0	API not available	1	Food groups listed	1	Scientific names are listed where applicable	1	INFOODS tagnames	NA	Secondary data only	1	refers to the data sources and methods used to calculate	1	clear FAO statement of the reusability of the material: FAO encourages the use, reproduction and dissemination of material in this information product. Except where otherwise indicated, material may be copied, downloaded and printed for private study, research and teaching purposes, or for use in non-commercial products or services, provided that appropriate acknowledgement of FAO as the source a…	1	Includes references and description for the data source	1	data sources with BiblioID
Food Composition Table of Central American Foods	1	https://www.sennutricion.org/en/2013/05/01/tabla-de-composicin-de-alimentos-de-centroamrica-incap	1	Freely accessible	1	Download available	0	pdf	0	API not available	1	Uses broadly applicable language for food groups. 22 food groups are specified	1	Common and local name provided. Scientific names provided when applicable in separate Appendix.	1	Uses broadly applicable language for food groups. 22 food groups are specified	NA	Secondary data only	1	Secondary data. Data sources referenced at the begining of document. Uses fomal and broadly applicable language for units	0	No data usage licence included	1	Data sources referenced at the begining of document.	1	Metadata provided
Food Composition Tables for Kingdom of Bahrain	1	https://www.fao.org/fileadmin/templates/food_composition/documents/pdf/FOODCOMPOSITONTABLESFORBAHRAIN.pdf; ISBN number 978-9990115710	1	Freely accessible	1	Download available	0	pdf	0	API not available	1	Uses broadly applicable language for food groups	1	The Scientific name of the plant or animal food is reported (if applicable).	0	A formal vocabulary is not specified or described	0	Description of methods not included	0	Description of methods not included	0	All rights reserved and no part of the publication can be reproduced or stored without permission	1	Includes references	1	Includes metadata
Food Composition Tables for Mozambique	1	https://helda.helsinki.fi/bitstream/handle/10138/337295/Food_composition_tables_for_Mozambique.pdf?sequence=1	1	Freely accessible	1	Download available	0	pdf	0	API not available	1	Uses broadly applicable language for food groups	1	Scientific names used where applicable	1	Uses applicable language for nutritional components	0	Description of methods not included	1	Uses fomal and broadly applicable language for conversions and units	1	Reproduction and dissemination of material in this report or the related database for educational or other non-commercial purposes are authorized without any prior written permission from the authors provided the source is fully acknowledged. Reproduction of material in this report or the related database for resale or other commercial purposes is prohibited without written permission of the auth…	1	Includes references and description for the data source	1	Metadata provided
Food Composition Tables for Nepal	1	Nepal_Food_Composition_table_2012.pdf (fao.org)	1	Freely accessible	1	Download available	0	pdf	0	API not available	1	Uses broadly applicable language for food groups	1	Scientific names used where applicable	1	Uses applicable language for nutritional components	1	Uses formal and broadly applicable language for methods and units. Analytical methods are referenced	1	Uses fomal and broadly applicable language for conversions and units	0	No clearly stated	1	Data sources clearly referenced and provided	1	Metadata provided
Food Systems Biology Database	1	https://fsbi-db.de/	1	Freely accessible	0	No download available	NA	No download available	NA	No download available	1	Foods are classed by name and flavor compounds	0	Scientific names are not included	0	Only flavor compounds listed, no nutritional component seen	NA	Secondary data only	0	Only flavor compound information available	1	Use and re-distribution of the data, in whole or in part, for commercial purposes requires explicit permission of the authors and explicit acknowledgement of the source material (FSBI-DB) and the original citation.	1	Reference listed as the Leibniz Institute for Food Systems Biology at the Technical University of Munich	0	No metadata provided
FOODB	1	FooDB	1	Freely accessible	1	Download available	1	csv, xml, json, mysql dump	1	The FoodEXplorer API service is adjusted for REST and SOAP client-server implementation.The requested data response is available in xml, json and multi dimensional array (only for the SOAP) format; https://eurofir.org/FoodEXplorer/API/fdtp.php	1	Uses broadly applicable language for food groups	1	The Scientific name of the plant or animal food is reported (if applicable).	1	uses universal language, but no tagnames	1	Uses formal and broadly applicable language for methods and units and also eg. MS data is available in xml format.	1	Clear references of source at each food item	1	FoodDB is offered to the public as a freely available resource. Use and re-distribution of the data, in whole or in part, for commercial purposes requires explicit permission of the authors and explicit acknowledgment of the source material (FooDB) and the original publication (see below). We ask that users who download significant portions of the database cite the FooDB paper in any resulting pu…	1	Includes references and description for the data source	1	includes very detailed information about each foods
FoodData Central	1	https://fdc.nal.usda.gov/download-datasets.html	1	Freely accessible	1	Download available	1	csv, json	1	The FoodEXplorer API service is adjusted for REST and SOAP client-server implementation. The requested data response is available in xml, json and multi dimensional array (only for the SOAP) format; https://eurofir.org/FoodEXplorer/API/fdtp.php	1	EuroFIR uses Langual and/or FoodEx2 classification; Uses broadly applicable language for food groups, FoodOn IDs, and NCBI taxon	1	Langual code or EuroFIR FoodExplorer report scientific name	1	Uses INFOODS tagnames, EuroFIR Method Indicator Thesaurus	1	EuroFIR Matrix Unit thesaurus, Method Indicator thesaurus, Method Type thesaurus	1	EuroFIR Matrix Unit thesaurus, Method Indicator thesaurus, Method Type thesaurus; Uses formal and universal language for units	1	Clearly stated under Licensing section CC0 1.0 Universal (CC0 1.0). No permission is required to use the data except to cite the source.; Inclusion in EuroFIR Statement: "EuroFIR isn’t responsible for the accuracy, copyright compliance, legality, or decency of material contained in sites"	1	Includes references and description for the data source	1	Metadata are provided for each database included in EuroFIR FoodExplorer
German Nutrient Database	1	https://blsdb.de/	1	Paid Access	1	Download available	1	xlsx, (FDTP) .xml, json	1	API option available	1	Coding system for food group, subgroup, and individual food	0	Scientific names are not included	1	Uses universal language for nutrients and other components	1	Primary data; uses formal and broadly applicable language for methods and units	1	Secondary data; calculation and conversion methods were cited	1	User agreement is clearly defined. Multiple user licenses depending on use type: single, commericial, server license. Each with different pricing	1	Includes references and description for the data source	1	Metadata included
Global Database for Pulses on Dry Matter Basis	1	https://www.fao.org/infoods/infoods/tables-and-databases/faoinfoods-databases/en/	1	Freely accessible	1	Download available	1	xlsx	0	API not available	NA	Only pulses reported	1	Scientific name, scientific name synonyms, common name of 16 species	1	INFOODS tagnames	NA	Secondary data only	1	Data sources and conversion methods are indicated	1	FAO encourages the use, reproduction and dissemination of material in this information product. Except where otherwise indicated, material may be copied, downloaded and printed for private study, research and teaching purposes, or for use in non-commercial products or services, provided that appropriate acknowledgement of FAO as the source and copyright holder is given and that FAO’s endorsement …	1	Data sources are indicated with the respective reference ID	1	Detailed metadata in a supplementary pdf file
Global Food Composition Database for Fish and Shellfish	1	https://www.fao.org/infoods/infoods/tables-and-databases/faoinfoods-databases/en/	1	Freely accessible	1	Download available	1	xlsx	0	API not available	1	food item ID (food group, subgroup, food number)	1	Aquatic Sciences and Fisheries Information System (ASFIS) codes including International Standard Statistical Classification for Aquatic Animals and Plants (ISCCAAP) and 3-Alpha codes, scientific name, common name	1	INFOODS tagnames	NA	Secondary data only	1	Data sources and conversion methods are indicated	1	FAO encourages the use, reproduction and dissemination of material in this information product. Except where otherwise indicated, material may be copied, downloaded and printed for private study, research and teaching purposes, or for use in non-commercial products or services, provided that appropriate acknowledgement of FAO as the source and copyright holder is given and that FAO’s endorsement …	1	Data sources are indicated with the respective reference ID	1	Detailed metadata in a supplementary pdf file
Global Food Composition Database for Phytate	1	https://www.fao.org/infoods/infoods/tables-and-databases/faoinfoods-databases/en/	1	Freely accessible	1	Download available	1	xlsx	0	API not available	1	FoodEx2 code, FoodEx2 name, food item ID (food group, subgroup, food number)	1	Scientific name	1	INFOODS tagnames	NA	Secondary data only	1	Data sources included scientific papers, theses, university reports, FCT/FCDB and data received from the INFOODS network. Data were evaluated and compiled according to international standards for food composition	1	FAO and CHRCO encourage the use, reproduction and dissemination of material in this information product. Except where otherwise indicated, material may be copied, downloaded and printed for private study, research and teaching purposes, or for use in non-commercial products or services, provided that appropriate acknowledgement of FAO and CHRCO as the source and copyright holders is given and tha…	1	Data sources are indicated with the respective reference ID	1	Detailed metadata in a supplementary pdf file
Global Food Composition Database for Pulses	1	https://www.fao.org/infoods/infoods/tables-and-databases/faoinfoods-databases/en/	1	Freely accessible	1	Download available	1	xlsx	0	API not available	NA	Only pulses reported	1	Scientific name, scientific name synonyms, common name of 16 species	1	INFOOD tagnames are used for the different nutritional components, units of emasure are universal.	NA	Secondary data only	1	Data sources and conversion methods are indicated	1	FAO encourages the use, reproduction and dissemination of material in this information product. Except where otherwise indicated, material may be copied, downloaded and printed for private study, research and teaching purposes, or for use in non-commercial products or services, provided that appropriate acknowledgement of FAO as the source and copyright holder is given and that FAO’s endorsement …	1	Data sources are indicated with the respective reference ID	1	Detailed metadata is provided on scope of data usage, data compiling, and other aspects
Global Supplement Database	1	https://www.fao.org/infoods/infoods/tables-and-databases/faoinfoods-databases/en/	1	Freely accessible	1	Download available	1	xlsx	0	API not available	1	Uses broadly applicable language for food groups	NA	NA	1	INFOODS tagnames	NA	Secondary data only	1	Uses fomal and universal units for conversions and calculations	0	Not clearly stated	0	The component reference sheet only refers to a list of components covered in the database. There are no links or list of references.	0	No metadata provided
Icelandic Food Composition Database	1	https://matis.is/en/naeringargildi-matvaela-isgem/isgem/	1	Freely accessible	1	Download available	1	xlsx, (FDTP) .xml, json	1	The FoodEXplorer API service is adjusted for REST and SOAP client-server implementation. The requested data response is available in xml, json and multi dimensional array (only for the SOAP) format; https://eurofir.org/FoodEXplorer/API/fdtp.php	1	EuroFIR uses Langual and/or FoodEx2 classification	1	Langual code or EuroFIR FoodExplorer report scientific name	1	Uses INFOODS tagnames, EuroFIR Method Indicator Thesaurus	0	Description of methods not included	1	EuroFIR Matrix Unit thesaurus, Method Indicator thesaurus, Method Type thesaurus; Data Soruces are listed in the webpage and in the FAQ for several of the calculations used. Data Soruces are listed in the webpage;	0	"Copyright Matis ehf. Data in this dataset may not be published in any form in parts or as a whole without written permission from Matis."; The statement of data usage and license are not clearly stated; Inclusion in EuroFIR Statement: "EuroFIR isn’t responsible for the accuracy, copyright compliance, legality, or decency of material contained in sites"	1	Other sources used in the data are clearly referenced	1	Metadata are provided for each database included in EuroFIR FoodExplorer; Metadata shows descriptive information on the sources of the data and the purpose of its creation and use. Supplementary tables may be dowloaded with information on nutrients, and foods.
Indian Food Composition Database	1	http://www.ifct2017.com/	1	Freely accessible	1	Download available	0	pdf	0	API not available	1	Uses broadly applicable language for food groups	1	Scientific names of foods provided where applicable	1	Uses applicable language for nutritional components	1	Uses formal and broadly applicable language for methods and units	NA	Primary data only	0	Not clealry stated. Copyright 2017	1	Includes list of references	1	Some information provided on methods of sampling and analysis
Kenya Food Composition Tables 2018	1	https://www.fao.org/3/I8897EN/i8897en.pdf	1	Freely accessible	1	Download available	0	pdf	0	API not available	1	Food groups are defined in the document	1	Scientific names provided as supplementary information	1	INFOODS tagnames are used	1	Metadata for analysis methods and units is reported	1	Components section in the document includes all the description for data analysis	1	Copyright notice is included: " FAO encourages the use, reproduction and dissemination of material in this information product. Except where otherwise indicated, material may be copied, downloaded and printed for private study, research and teaching purposes, or for use in non-commercial products or services, provided that appropriate acknowledgement of FAO as the source and copyright holder is g…	1	Includes references and description for the data source	1	Detailed metadata including data source, components descriptions, foods included, food agregation process, documents and quality considerations
Kenya Food Recipes 2018	1	Kenyan Food Recipes (fao.org)	1	Freely accessible	1	Download available	0	pdf	0	API not available	NA	No food groups, it is a recipe book of common mixed dishes with nutrient value	0	Scientific names are not included	1	Uses applicable language for nutritional components	NA	Secondary data only	1	Reference is made to the data sources and methods for calculating or conversion units	1	Copyright notice is included: "FAO encourages the use, reproduction and dissemination of material in this information product. Except where otherwise indicated, material may be copied, downloaded and printed for private study, research and teaching purposes, or for use in non-commercial products or services, provided that appropriate acknowledgement of FAO as the source and copyright holder is gi…	1	Includes references and description for the data source	1	Metadata related to weights and measures for receipes provided
Kyrgyzstan’s Food Composition Table	1	https://figshare.com/articles/book/Kyrgyzstan_s_Food_Composition_Table/20237163/1	1	Freely accessible	1	Download available	0	pdf	0	API not available	1	Food group codes were used	1	The national name, the English name and the scientific name of the food were included. SciName Finder (http://www.sciname.info/) was used to find the scientific name.	1	EuroFIR nutrient codes included	NA	Secondary data only	1	Secondary data; calculation and conversion methods were cited	1	"Any part of this document may be copied and distributed freely and without permission for use in public health research and service programs. No part of this document should be copied and distributed for commercial purposes without the permission of the authors." https://creativecommons.org/licenses/by/4.0/; Inclusion in EuroFIR Statement: "EuroFIR isn’t responsible for the accuracy, copyright c…	1	Includes references and description for the data source	1	Well defined metadata, mostly secondary data. Example: raw or cooked; BiblioID for every citation
Lesotho Food Composition Table	1	https://www.fao.org/fileadmin/templates/food_composition/documents/Lesotho_1-127_pages.pdf	1	Freely accessible	1	Download available	0	pdf	0	API not available	1	Uses broadly applicable language for food groups	1	Scientific names used where applicable	1	Uses applicable language for nutritional components	1	Uses formal and broadly applicable language for methods and units	1	Uses fomal and universal units for ingredients in each recipe	0	Not clearly stated	1	Includes list of references	1	Metadata provided
Malawin Food Composition Table	1	https://www.google.com/url?q=https://dl.tufts.edu/downloads/g158bw806?filename%3Dd217r336d.pdf&sa=D&source=editors&ust=1696883281796174&usg=AOvVaw11BOwdzilm-BgSP5476fXm	1	Freely accessible	1	Download available	0	pdf	0	API not available	1	Provides a broad description of each food group. There are 8 groups used.	1	Scientific names of foods are provided	1	Names of specific compounds and nutrients are commonly used and described.	NA	Secondary data only	1	Data sources are well referenced	0	A suggested references is provided to accompany its use but not clear statement about data usage	1	Data sources are clearly stated	1	Information on the scope of use of the data is clearly stated. Offers summary tables with the analytical methods used for sample analysis in the sources used for creating the database, and a list foods included.
Malaysian Food Composition Database	1	https://myfcd.moh.gov.my	1	Freely accessible	0	No download available	NA	No download available	NA	No download available	1	Used ASEANFOODs and INFOODS for food group	1	Scientific names included	1	Uses applicable language for nutritional components	1	Uses formal and broadly applicable language for units and analytical methods reported (https://imr.nih.gov.my/images/uploads/Protocol_Sampling_MY_FCD.pdf)	NA	Primary data only	0	The statement of data usage and license are not clearly stated	1	Includes list of references and other databases	1	Metadata (sampling, etc.) and methods with their references have been documented
Mexican Food Base	1	https://insp.mx/informacion-relevante/bam-bienvenida	1	Freely accessible	1	Download available	1	xlsx	0	API not available	1	The language used is broadly applicable for food groups, 24 groups are established	0	Scientific names are not included	1	Tagnames on specific compounds are commonly used such as SFA, MUFA, PUFA	NA	Secondary data only	1	The data uses formal, accessible, and accessible language for units and conversion methods.	0	There is no mention of a license or specifics on data usage	0	Refrences are not offered	0	No metadata provided
Mexican Food Composition Table	1	https://www.incmnsz.mx/2019/TABLAS_ALIMENTOS.pdf	1	Freely accessible	1	Download available	0	pdf	0	API not available	1	Uses broadly applicable language for food groups. 16 food groups are specified	1	Common, local and scientific names provided when applicable	1	Uses applicable language for nutritional components	1	The methods used for the food analysis are stated in page 659 - VI. References for Analytical Methods	1	Secondary data; calculation and conversion methods were cited	0	Not clearly stated	1	References cited	1	Metadata provided
Mexican System of Equivalent Foods	1	https://midietasmae.com.mx/	1	Paid Access	1	Download available after paid	NA	Download available after paid	NA	Download available after paid	1	Uses broadly applicable language for food groups	0	Scientific names are not included	1	Uses applicable language for nutritional components, however, they are not INFOODS.	NA	Secondary data only	1	Data soruces are stated in the website and in the booklet	0	Terms and condition statement is not active in the website, nor is it clearly stated in the booklet.			1	Metadata is included in both versions. However, the booklet provides more information than the digital form.
New Zealand Food Composition Database	1	Home - New Zealand Food Composition Database	1	Freely accessible	1	Download available	1	xlsx, pdf, ASCII, (FDTP) .xml, json	1	The FoodEXplorer API service is adjusted for REST and SOAP client-server implementation. The requested data response is available in xml, json and multi dimensional array (only for the SOAP) format; https://eurofir.org/FoodEXplorer/API/fdtp.php	1	EuroFIR uses Langual and/or FoodEx2 classification; Uses broadly applicable language for food groups and foodIDs	1	Langual code or EuroFIR FoodExplorer report scientific name; Scientific names included in completed version (https://www.foodcomposition.co.nz/downloads/foodfiles-2021-manual.pdf)	1	Uses INFOODS tagnames, EuroFIR Method Indicator Thesaurus; Uses applicable language for nutritional components	1	EuroFIR Matrix Unit thesaurus, Method Indicator thesaurus, Method Type thesaurus; Uses formal and broadly applicable language for methods and units	1	EuroFIR Matrix Unit thesaurus, Method Indicator thesaurus, Method Type thesaurus;; Uses formal and broadly applicable language for conversions and units	1	Clear terms of use (https://www.foodcomposition.co.nz/terms/): We grant you a worldwide, non-exclusive, non-transferable, royalty free, right to access and use the FOODfiles™ Data subject to the following conditions: 1. You must not modify any part of the FOODfiles™ Data; 2. You must take all reasonable steps to ensure you do not do anything that might undermine or compromise the security and int…	1	Includes references and description for the data source	1	Metadata are provided for each database included in EuroFIR FoodExplorer; Metada provided (https://www.foodcomposition.co.nz/downloads/foodfiles-2021-manual.pdf)
Nigeria Food Database	1	http://nigeriafooddata.ui.edu.ng/Database	1	Freely accessible	1	Download available	1	xlsx	0	API not available	1	Uses broadly applicable language for food groups	1	Scientific names used where necessary	1	Uses INFOODS tagnames	NA	Secondary data only	1	Uses fomal and universal units for ingredients in each recipe	0	A 'terms of use' link provided but contains no data	1	Includes source links	0	No metadata provided
Nutrient Profiling and Evaluation of Fish as a Dietary Component - NutriFishIN	1	http://www.cifri.res.in/nutrifishin/index.php	1	Freely accessible	0	No download available	NA	No download available	NA	No download available	NA	Only food fish included	1	Scientific names of foods are privided in the appendix	1	Have the link to INFOOD and USDA but not specifically	1	Used formal acceptable language	NA	Primary data only	1	Clearly stated	1	Includes references and description for the data source	1	Principle of nutrient measurement, sample prep and analysis is stated clearly, data analysis included
Nutrient Value of Some Common Foods booklet	1	Nutrient Value of Some Common Foods - Canada.ca	1	Freely accessible	1	Download available	0	pdf	0	API not available	1	Uses broadly applicable language for food groups	0	Scientific names are not included	1	Uses universal language, but no tagnames	NA	Secondary data only	1	Data sources are reported (https://food-nutrition.canada.ca/cnf-fce/source)	0	Copyright (Require permission at all times)	1	Data sources are reported (https://food-nutrition.canada.ca/cnf-fce/source)	0	No metadata provided
OQALI	1	https://www.oqali.fr/	1	Freely accessible	1	Download available	1	xlsx	0	API not available	1	Uses food manufacturer and sector classifications	0	Scientific names are not included	1	Uses applicable language for nutritional components	NA	Secondary data only	0	Methods for analysis data are not reported	1	The site editor, however, grants the user the right to reproduce all or part of the content of the site, in one copy for backup copy or hard copy. This right is granted within the framework of strictly personal, private and non-collective use.	1	Includes references and description for the data source	1	Metadata provided
Pacific Islands Food Composition Tables	1	https://www.fao.org/3/y5432e/y5432e00.htm#Contents	1	Freely accessible	0	No download available	NA	No download available	NA	No download available	1	Uses broadly applicable language for food groups	1	Scientific names used were applicable	1	Used broadly applicable language	0	Description of methods not included	1	Uses fomal and broadly applicable language for conversions and units	1	All rights reserved. Reproduction and dissemination of material in this information product for educational or other non-commercial purposes are authorized without any prior written permission from the copyright holders provided the source is fully acknowledged. Reproduction of material in this information product for resale or other commercial purposes is prohibited without written permission of…	1	Includes references and description for the data source	1	Metadata provided
Peruvian Food Composition Table	1	tablas-peruanas-QR.pdf (ins.gob.pe)	1	Freely accessible	1	Download available	0	pdf	0	API not available	1	Uses broadly applicable language for food groups. 14 food groups reported	0	Scientific names are not included	1	Used broadly applicable language. INFOODS Tagnames	1	Uses formal and broadly applicable language for methods and units	1	Uses fomal and broadly applicable language for conversions and units	0	This work may not be reproduced in whole or in part by any means without the authorization of the National Institute of Health.	1	References cited	1	Metadata provided
Phenol-Explorer	1	http://phenol-explorer.eu/	1	Freely accessible	1	Download available	1	xlsx, csv	0	API not available	1	A specific food ontology was built, based on the LanguaL system (2). (http://phenol-explorer.eu/methods_used)	1	Scientific names included	1	The classification for phenolic compounds was principally derived from reference books, on-line chemical databases (6, 7, 8). Classes, sub-classes and families are named according to structural features of the compounds: presence of functional groups such as acid (COOH), alcohol (OH), aldehyde (CHO) or ketone (CO), methoxylation, alkylations, and polymerization. The compound name is based on the …	1	Analytical methods used to determine polyphenol content in foods were grouped in five categories and data aggregated to produce mean content values per category (http://phenol-explorer.eu/methods_used)	1	The literature search for published analytical values of polyphenols in foods and beverages was performed using the ISI Web of KnowledgeSM platform (Thomson Reuters). (http://phenol-explorer.eu/methods_used)	1	Phenol-Explorer is offered to the public as a freely available resource. Use and re-distribution of the data, in whole or in part, for commercial purposes requires explicit permission of the authors and explicit acknowledgment of the source material (Phenol-Explorer) and the original publications (see below). (http://phenol-explorer.eu/cite_us)	1	All the data sources are reported (http://phenol-explorer.eu/methods_used)	1	Detailed metadata about the methods used to create the DB (http://phenol-explorer.eu/methods_used)
Philippine Food Composition Tables	1	http://i.fnri.dost.gov.ph/fct/library	1	Freely accessible	0	No download available	NA	No download available	NA	No download available	1	Uses broadly applicable language for food groups. 14 food groups reported	1	Scientific name reported	1	Used broadly applicable language	1	Uses formal and broadly applicable language for methods and units in the "Nutrient Information Content" section (https://i.fnri.dost.gov.ph/fct/library/nutriinfo)	1	Uses fomal and broadly applicable language for conversions and units	0	Not clearly stated (Copyright ©2023)	0	None provided	0	No metadata provided
Phytohub	1	https://phytohub.eu/	1	Freely accessible	1	Download available	1	csv	0	API not available	1	Uses broadly applicable language for food groups	1	Includes a link to ITIS for taxonomic information	1	Uses applicable language for nutritional components	0	Description of methods not included	0	Data sources and conversion methods not indicated in PhytoHub	0	Not found on website	1	Each food item has external links to ITIS and FoodDB	0	No metadata provided
Proximate Composition of New Zealand Marine Finfish and Shellfish	1	http://www.fao.org/docrep/007/ae581e/ae581e00.htm	1	Freely accessible	0	No download available	NA	No download available	NA	No download available	NA	Database contains only fish	1	Scientific names included	1	Uses universal language for nutrients and other components	1	Methods description included (https://www.fao.org/3/ae581e/ae581e02.htm#bm02)	NA	Primary data only	0	Crown Copyright cited. "This publication is Crown Copyright and is reproduced with permission from the New Zealand Institute for Crop & Food Research"	1	Data and food product sources cited	1	Metadata provided
Seafood Data	1	https://sjomatdata.hi.no/#search/	1	Freely accessible	1	Download available	0	pdf	0	API not available	NA	Only Seafood	1	Fish and seaweed scientific names	1	Used broadly applicable language	0	Description of methods not included	NA	Primary data only	0	Not clearly stated	0	None provided	0	No metadata provided
Serbian Food and Nutrition Database	1	http://104.155.19.23/serbianfood/	1	Freely accessible	1	Download available	1	xlsx, csv (FDTP) .xml, json	1	The FoodEXplorer API service is adjusted for REST and SOAP client-server implementation. The requested data response is available in xml, json and multi dimensional array (only for the SOAP) format; https://eurofir.org/FoodEXplorer/API/fdtp.php	1	EuroFIR uses Langual and/or FoodEx2 classification	1	Langual code or EuroFIR FoodExplorer report scientific name	1	Uses INFOODS tagnames, EuroFIR Method Indicator Thesaurus	NA	Secondary data only	1	EuroFIR Matrix Unit thesaurus, Method Indicator thesaurus, Method Type thesaurus	0	Copyright only; Inclusion in EuroFIR Statement: "EuroFIR isn’t responsible for the accuracy, copyright compliance, legality, or decency of material contained in sites"	0	Borrowed data from other authoritative sources, i.e. by borrowing from other FCDBs in the EuroFIR Platform	1	Metadata are provided for each database included in EuroFIR FoodExplorer
Slovak Food Composition Data Bank	1	http://www.pbd-online.sk/en	1	Freely accessible	1	Download available after request	1	csv, (FDTP) .xml, json	1	The FoodEXplorer API service is adjusted for REST and SOAP client-server implementation. The requested data response is available in xml, json and multi dimensional array (only for the SOAP) format; https://eurofir.org/FoodEXplorer/API/fdtp.php	1	EuroFIR uses Langual and/or FoodEx2 classification; Uses broadly applicable language for food groups	1	Langual code or EuroFIR FoodExplorer report scientific name	1	Uses INFOODS tagnames, EuroFIR Method Indicator Thesaurus	1	EuroFIR Matrix Unit thesaurus, Method Indicator thesaurus, Method Type thesaurus; Uses formal and broadly applicable language for methods and units	1	EuroFIR Matrix Unit thesaurus, Method Indicator thesaurus, Method Type thesaurus; Uses fomal and universal units for conversions and calculations	0	"This database is of informative character and must not be used for commercial use"; Inclusion in EuroFIR Statement: "EuroFIR isn’t responsible for the accuracy, copyright compliance, legality, or decency of material contained in sites"	1	Includes list of references	1	Metadata are provided for each database included in EuroFIR FoodExplorer
Souci-Fachmann-Kraut Online Database	1	https://www.sfk.online/#/home	1	Paid Access	1	Download available after paid	NA	Download available after paid	NA	Download available after paid	1	Uses broadly applicable language for food groups	1	Scientific names used where applicable	1	Uses applicable language for nutritional components	NA	Secondary data only	1	Methods for data collection stated	0	The accessed documents are only for the personal use of the user. Any commercial dissemination, in particular the sale, rental, lease or loan of the programs, contents or documents is prohibited. If the program allows the export of data for further processing into another program, the export and the associated use are allowed solely for the personal needs of the end user. The electronic storage o…	1	Includes list of references	1	Metadata available
South African Food Data System	1	https://safoods.mrc.ac.za/database.html	1	Freely accessible for some nutrients, Paid Access for complete version	1	Download available after paid	0	xlsx	0	API not available	1	Uses broadly applicable language for 16 groups.	0	Scientific names are not included	1	Uses universal language for nutrients	0	Description of methods not included	0	Data Sources are not established in the open-access version of the database	1	Terms of usage are clearly stated in the database webpage. "All information contained on the SAFOODS website, including the SA Food Composition Database is intended for general information purposes only and may not be used for commercial purposes"	0	Data sources are not listed	1	Detailed metadata on the scope of the database.
Spanish Food Composition Database	1	https://www.bedca.net/	1	Freely accessible	1	Download available	1	xlsx, (FDTP) .xml, json	1	The FoodEXplorer API service is adjusted for REST and SOAP client-server implementation. The requested data response is available in xml, json and multi dimensional array (only for the SOAP) format; https://eurofir.org/FoodEXplorer/API/fdtp.php	1	EuroFIR uses Langual and/or FoodEx2 classification; Uses broadly applicable language for food groups (https://frida.fooddata.dk/food/lists/grouped?lang=en)	1	Scientific names are included	1	Uses INFOODS tagnames, EuroFIR Method Indicator Thesaurus	NA	Secondary data only	1	EuroFIR Matrix Unit thesaurus, Method Indicator thesaurus, Method Type thesaurus; Source data description and links are included	1	AESAN/BEDCA food composition data are, partly, in the public domain and there is copyright. Some of the data included in this file are private and it needs a special permission of use. In all cases it is required to reference the data source AESAN/BEDCA; "AESAN/BEDCA makes this information on food composition data available to the public. The information contained therein may not be reproduced wi…	1	Includes references and description for the data source	1	Metadata are provided for each database included in EuroFIR FoodExplorer
Sri Lanka Food Composition Table	1	https://slmna.lk/uploads/uploads/16c93dd68d9a9a23bfba6d49289053fe.pdf	1	Freely accessible	1	Download available	0	pdf	0	API not available	1	Uses broadly applicable language for food groups. 12 groups	1	Common, locall and scientific names provided when applicable	1	INFOODS tagnames	1	Used formal acceptable language	1	Uses fomal and universal units for conversions and calculations	0	Not clearly stated. "I hope that all the relevant stakeholders will utilize this SLFCT and database in thier fields of expertise to ensure the nutritional wellbeing of the general population	1	Referencess included in the manuscript	1	Detailed metadata is included in the manuscript
Standard Tables of Food Composition in Japan	1	http://www.mext.go.jp/en/policy/science_technology/policy/title01/detail01/1374030.htm	1	Freely accessible	1	Download available	1	xlsx, pdf, (FDTP) .xml	1	The FoodEXplorer API service is adjusted for REST and SOAP client-server implementation.The requested data response is available in xml, json and multi dimensional array (only for the SOAP) format; https://eurofir.org/FoodEXplorer/API/fdtp.php	1	EuroFIR uses FoodEx2 and Langual classification; Uses broadly applicable language for food groups; food item ID (food group number, item number)	1	Langual code or EuroFIR FoodExplorer report scientific name	1	Uses INFOODS tagnames, EuroFIR Method Indicator Thesaurus	1	EuroFIR Matrix Unit thesaurus, Method Indicator thesaurus, Method Type thesaurus	1	EuroFIR Matrix Unit thesaurus, Method Indicator thesaurus, Method Type thesaurus; citations for literature values, conversion calculations	0	Not stated; Inclusion in EuroFIR Statement: "EuroFIR isn’t responsible for the accuracy, copyright compliance, legality, or decency of material contained in sites"	1	Includes references	1	Metadata are provided for each database included in EuroFIR FoodExplorer
Sustainable Micronutrient Interventions to Control Deficiences And Improve Nutritional Status and General Health in Asia	1	3. Updating of Food Composition Tables / Work packages / SMILING / IRD - SMILING (nutrition-smiling.eu)	1	Freely accessible	1	Download available	1	xlsx	0	API not available	1	Uses broadly applicable language for food groups	1	The Scientific name of the plant or animal food is reported (if applicable).	1	Uses INFOODS tagnames, broadly applicable labguage for nutritional components	1	Refers to the analytical methods used	1	Decription included about components, the convertion and calculation methods	0	Explicit reference to the site www.thailande.ird.fr as source and notice that reproduction rights are reserved and limited. Reproduction on electronic media of all or part of the site is permitted subject to the addition of the clear and readable source (www.smiling-nutrition.eu) and the words "all rights reserved". This authorisation is meant for the textual content, images are subject to specif…	1	Includes references	1	includes very detailed information about each foods
Swedish Food Composition Database	1	https://www.livsmedelsverket.se/en/food-and-content/naringsamnen/livsmedelsdatabasen	1	Freely accessible	1	Download available	1	xlsx	1	API option available (https://www.livsmedelsverket.se/om-oss/psidata/livsmedelsdatabasen)	1	Uses broadly applicable language for food groups, as well as swedish Keyhole lable language	0	Scientific names are not included	1	Uses applicable language for nutritional components	1	Methods are well described	1	Data sources have been reported with fomal and broadly applicable language for conversions and units	1	Terms of usage are clearly stated in the database webpage. You may use information from the food database but always state the source: The Swedish Food Agency food database, version 2023-06-13. In doing so, you may not alter the data. Data is published under the Creative Commons Attribution 4.0 International License. This means that you are authorized to use and distribute our open data as well a…	1	Includes references and description for the data source	1	Metadata provided
Tabela de Composição dos Alimentos	1	INSA	1	Freely accessible	1	Download available	1	xlsx, pdf, (FDTP) .xml, json	1	The FoodEXplorer API service is adjusted for REST and SOAP client-server implementation. The requested data response is available in xml, json and multi dimensional array (only for the SOAP) format; https://eurofir.org/FoodEXplorer/API/fdtp.php	1	EuroFIR uses Langual and/or FoodEx2 classification; Portugese foods are classified into groups and subgroups according to the FoodEx2 classification and description system (http://www.efsa.europa.eu/en/datex/datexfoodclass) from the European Food Safety Authority (EFSA).	1	Langual code or EuroFIR FoodExplorer report scientific name	1	Uses INFOODS tagnames, EuroFIR Method Indicator Thesaurus	1	EuroFIR Matrix Unit thesaurus, Method Indicator thesaurus, Method Type thesaurus	1	EuroFIR Matrix Unit thesaurus, Method Indicator thesaurus, Method Type thesaurus	1	According to the copyright legislation, the reference of the source (eg. "Tabela da Composição de Alimentos. Instituto Nacional de Saúde Dr. Ricardo Jorge, I. P.- INSA. v 6.0 - 2023") is mandatory, next to the place where data is presented.; Inclusion in EuroFIR Statement: "EuroFIR isn’t responsible for the accuracy, copyright compliance, legality, or decency of material contained in sites"	0	Data sources are not listed	1	Metadata are provided for each database included in EuroFIR FoodExplorer
Tabelle di composizione degli alimenti - CREA	1	https://www.crea.gov.it/-/tabella-di-composizione-degli-alimenti	1	Freely accessible	1	Download available	1	csv, (FDTP) .xml, json	1	The FoodEXplorer API service is adjusted for REST and SOAP client-server implementation.The requested data response is available in xml, json and multi dimensional array (only for the SOAP) format; https://eurofir.org/FoodEXplorer/API/fdtp.php	1	EuroFIR uses Langual and/or FoodEx2 classification	1	Langual code or EuroFIR FoodExplorer report scientific name	1	Uses INFOODS tagnames, EuroFIR Method Indicator Thesaurus	1	EuroFIR Matrix Unit thesaurus, Method Indicator thesaurus, Method Type thesaurus	1	EuroFIR Matrix Unit thesaurus, Method Indicator thesaurus, Method Type thesaurus	1	The data can be consulted on the site freely by all interested parties, from consumers to experts, and if used for different purposes (scientific, educational, commercial...) we are asked to respect intellectual property rights and report the original source. (https://www.alimentinutrizione.it/tabelle-di-composizione-degli-alimenti); Inclusion in EuroFIR Statement: "EuroFIR isn’t responsible for …	1	Includes references and description for the data source	1	Metadata are provided for each database included in EuroFIR FoodExplorer
Table de Composition Des Aliments Tunisiens Enquêtes Alimentaires en Tunisie	1	https://horizon.documentation.ird.fr/exl-doc/pleins_textes/divers20-05/010041597.pdf	1	Freely accessible	1	Download available	0	pdf	0	API not available	1	Uses broadly applicable language for food groups. 13 food groups are specified	1	Common, local and scientific names provided when applicable	1	Uses applicable language for nutritional components	NA	Secondary data only	1	Uses formal and broadly applicable language for conversions and units, but incomplete	0	Not clearly stated	1	Data source reported	0	No metadata provided
Table of Chemical Composition of Chilean foods	1	https://libros.uchile.cl/files/presses/1/monographs/426/submission/proof/files/assets/common/downloads/publication.pdf	1	Freely accessible	1	Download available	0	pdf	0	API not available	1	Uses broadly applicable language for food groups	1	Scientific names used where applicable	1	Uses applicable language for nutritional components	1	Primary data; uses formal and broadly applicable language for methods and units	NA	Primary data only	0	Not clearly stated	1	Includes references	0	No metadata provided
Tables of Practical Use of the Most Consumed Foods "Miriam Muñoz"	1	https://highered.mheducation.com/sites/000008200x/information_center_view0/	1	Paid Access	1	Download available after paid	1	xlsx	0	API not available	1	Uses broadly applicable language for food groups and bioactive compound such as carotenoid and phenolics	1	Scientific names used where necessary	1	INFOODS tagnames are used	1	Methods and units used for the analysis of different regions is well established	1	Uses fomal and universal units for conversions and calculations	1	It is clearly stated in the McGraw-Hill website. We or our licensors own and retain all right, title, and interest in and to the Products, including all associated trademarks, copyrights, trade secrets, and other intellectual property rights. Nothing in these Consumer Purchase Terms transfers any such rights, title, or interest to you, and we reserve all rights not expressly granted to you. For c…	1	Includes references and description for the data source	1	Metadata on the uses of the database is stated in the ebook.
Tanzania Food Composition Tables	1	https://www.hsph.harvard.edu/nutritionsource/food-tables/	1	Freely accessible	1	Download available	1	xlsx, pdf	0	API not available	1	Uses broadly applicable language for food groups	1	Scientific names used where applicable	1	INFOODS tagnames used where required	NA	Secondary data only	1	Uses fomal and broadly applicable language for conversions and units	1	Clearly stated in terms of use. Any part of this document may be copied and distributed freely and without permission for use in public health research and service programs. No part of this document should be copied and distributed for commercial purpose without the permission of the authors.	1	Includes references and description for the data source	1	Contains some metadata
The European Food Safety Authority Food Composition Data	1	https://www.efsa.europa.eu/en/microstrategy/food-composition-data	1	Freely accessible	1	Download available	1	xlsx, pdf	0	API not available	1	Used FoodEx2 classification	0	Scientific names are not included	1	Uses applicable language for nutritional components	NA	Secondary data only	1	Metadata included about data collection, conversion process and calculations in a supplemental article	1	"Re-use is authorised, provided that EFSA is acknowledged as the source of the material." https://www.efsa.europa.eu/en/legalnotice	1	Includes references and description for the data source	1	Not on the website directly, but in the linked litrature
The Milk Composition Database	1	https://mcdb.ca/	1	Freely accessible	1	Download available	1	xml, pdf	0	API not available	NA	No food groups (only milk)	NA	Only cow milk	1	Uses applicable language for nutritional components	1	Used formal acceptable language	1	Uses fomal and universal units for conversions and calculations	1	The Milk Composition Database is offered to the public as a freely available resource. Use and re-distribution of the data, in whole or in part, for commercial purposes requires explicit permission of the authors and explicit acknowledgment of the source material (Milk Composition Database) and the original publication (see below). We ask that users who download significant portions of the databa…	1	Includes references and description for the data source	0	No metadata provided
The Norwegian Food Composition Table	1	https://www.matportalen.no/verktoy/the_norwegian_food_composition_table/	1	Freely accessible	1	Download available	1	xlsx, ods, (FDTP) .xml, json	1	The FoodEXplorer API service is adjusted for REST and SOAP client-server implementation. The requested data response is available in xml, json and multi dimensional array (only for the SOAP) format; https://eurofir.org/FoodEXplorer/API/fdtp.php	1	EuroFIR uses Langual and/or FoodEx2 classification; Clear classification of the foods into 11 food groups. Each food group is described in the webpage	1	Langual code or EuroFIR FoodExplorer report scientific name; Scientific names included in completed version (https://www.foodcomposition.co.nz/downloads/foodfiles-2021-manual.pdf)	1	Uses INFOODS tagnames, EuroFIR Method Indicator Thesaurus; Langual codes fornames of nutrients	NA	Secondary data only	1	EuroFIR Matrix Unit thesaurus, Method Indicator thesaurus, Method Type thesaurus	1	The publishers provide the data in MVT-22 at the disposal of users of this website, free of charge. The content is protected pursuant to the law of intellectual property. Table values and texts from MVT-22 must not be copied or otherwise reproduced without specific reference to the source.; Inclusion in EuroFIR Statement: "EuroFIR isn’t responsible for the accuracy, copyright compliance, legality…	1	Includes references and description for the data source	1	Metadata are provided for each database included in EuroFIR FoodExplorer; Additional information on food groups, nutrients, weights and measure or portion sizes, and changes on the updated version are provided
The Swiss Food Composition Database	1	https://valorinutritivi.ch/en/	1	Freely accessible	1	Download available	1	xlsx	1	The FoodEXplorer API service is adjusted for REST and SOAP client-server implementation. The requested data response is available in xml, json and multi dimensional array (only for the SOAP) format; https://eurofir.org/FoodEXplorer/API/fdtp.php	1	EuroFIR uses Langual and/or FoodEx2 classification; Uses broadly applicable language for food groups, Langual classification	1	Langual code or EuroFIR FoodExplorer report scientific name	1	Uses INFOODS tagnames, EuroFIR Method Indicator Thesaurus	1	EuroFIR Matrix Unit thesaurus, Method Indicator thesaurus, Method Type thesaurus; Uses formal and broadly applicable language for methods and units	1	EuroFIR Matrix Unit thesaurus, Method Indicator thesaurus, Method Type thesaurus; Uses formal and universal language for units	1	"The Federal Food Safety and Veterinary Office FSVO provides the … and free of charge to all interested parties. The data may also be used for commercial purposes (e.g. integration into food composition calculation software or nutrition diary app) and scientific purposes, subject to acknowledgment of the source."; Inclusion in EuroFIR Statement: "EuroFIR isn’t responsible for the accuracy, copyri…	1	Includes references and description for the data source	1	Metadata are provided for each database included in EuroFIR FoodExplorer
Traditional Animal Foods of Indigenous Peoples of Northern North America	1	http://traditionalanimalfoods.org/	1	Freely accessible	1	Download available	1	xlsx	0	API not available	1	Uses broadly applicable language for food groups (Only indigenous animals)	1	Scientific names used where applicable	1	Uses applicable language for nutritional components	NA	Secondary data only	1	Uses fomal and broadly applicable language for conversions and units	0	Not clearly stated	1	Includes linked references for each entry	1	Metadata provided
Turkish Food Composition Database	1	http://www.turkomp.gov.tr/main	1	Freely accessible	1	Download available	1	csv, (FDTP) .xml, json	1	The FoodEXplorer API service is adjusted for REST and SOAP client-server implementation. The requested data response is available in xml, json and multi dimensional array (only for the SOAP) format; https://eurofir.org/FoodEXplorer/API/fdtp.php	1	EuroFIR uses Langual and/or FoodEx2 classification; Uses broadly applicable language for food groups. 13 food groups are specified	1	Langual code or EuroFIR FoodExplorer report scientific name	1	Uses INFOODS tagnames, EuroFIR Method Indicator Thesaurus	NA	Secondary data only	1	EuroFIR Matrix Unit thesaurus, Method Indicator thesaurus, Method Type thesaurus; Uses formal and broadly applicable language for conversions and units	1	The materials contained in the Database/Book/CD cannot be copied, reproduced, reproduced or used in any way without the written permission of the Food and Feed Control Central Research Institute. However, for the purpose of sharing information, it is possible for the User to use some or all of the materials in the content for non-commercial purposes; Inclusion in EuroFIR Statement: "EuroFIR isn’t…	1	Includes references and description for the data source	1	Metadata are provided for each database included in EuroFIR FoodExplorer
Uruguayan Food Composition Table	1	https://www.google.com/url?sa=t&rct=j&q=&esrc=s&source=web&cd=&ved=2ahUKEwjDi52L7Kf-AhXOgIQIHaImCssQFnoECAsQAQ&url=https%3A%2F%2Fsd1abd48862f1f1fb.jimcontent.com%2Fdownload%2Fversion%2F1646874816%2Fmodule%2F9200227871%2Fname%2Ftabla.pdf&usg=AOvVaw2HZVh927Vj5zZyITh4g0zz	1	Freely accessible	1	Download available	0	pdf	0	API not available	1	Uses universal language for 13 food groups	0	Scientific names are not included	1	Used broadly applicable language. INFOODS Tagnames	0	Description of methods not included	1	Uses formal and universal language for units, conversion methods and calculations. They are also described in pages 8 and 9 of the pdf.	0	Not clearly stated in the document	1	Available on the bibliography of the document	1	Information on the scope of the data usage, the process to obtain the data and the parties involved is provided in the document.
Venezuelan Food Coposition Table	1	https://nutridietetica12017.blogspot.com/2018/04/tabla-de-composicion-de-alimentos-para.html	1	Freely accessible	1	Download available	1	pdf, xlsx	0	API not available	1	Uses broadly applicable language for food groups. 14 groups reported	1	Common, local, and scientific names provided when applicable	1	Uses applicable language for nutritional components	NA	Secondary data only	1	Uses formal and broadly applicable language for methods and units	0	Not clearly stated	1	References cited	1	Metadata provided
Vietnamese Food Composition Table	1	https://www.fao.org/fileadmin/templates/food_composition/documents/pdf/VTN_FCT_2007.pdf	1	Freely accessible	1	Download available	0	pdf	0	API not available	1	Uses broadly applicable language for food groups	0	Scientific names are not included	1	Uses applicable language for nutritional components	NA	Secondary data only	1	Refers to the data sources and methods used	0	Not clearly stated	1	Includes list of references	0	No metadata provided
Nutrient Information Inquiry System	1	https://www.cfs.gov.hk/english/nutrient/searchmenu.php	1	Freely accessible	1	Download not available	0	pdf	0	API not available	1	Uses broadly applicable langauge for food groups	0	Scientific names are not included	1	Uses applicable language for nutritional components	NA	Secondary data only	1	Refers to the data sources and methods used	1	The content available on this website, including but not limited to all text, graphics, drawings, diagrams, photographs and compilation of data or other materials are protected by copyright. The Government of the Hong Kong Special Administrative Region is the owner of all copyright works contained in this website. Any reproduction, adaptation, distribution, dissemination or making available of su…	1	Includes list of references	0	No metadata provided
Albanian Food Composition Table	1	https://vup.sk/en/download.php?fID=34	1	Freely accessible	1	Download available	0	pdf	0	API not available	1	Uses broadly applicable language for food groups. 13 groups reported	0	Scientific names are not included	1	Used broadly applicable language. EuroFIR nomenclature is used	NA	Secondary data only	1	Uses formal and broadly applicable language for methods and units	0	Not clearly stated	1	Includes list of references	1	Metadata provided
Thai Food Composition Database	1	http://www.inmu.mahidol.ac.th/thaifcd/home.php	1	Freely accessible	1	Download available	1	pdf, xlsx	0	API not available	1	Uses broadly applicable language for food groups. 16 groups reported	1	Scientific names included	1	Used broadly applicable language. INFOODS Tagnames	1	Uses formal and broadly applicable language for methods and units. Reference to ASEAN foods database	1	Refers to the data sources and methods used	1	All rights reserved. INMU encourages the use and dissemination of the Thai Food Composition Tables 2015. Noncommercial users will be authorised free of charge, provided that appropriate acknowledgement of Institute of Nutrition, Mahidol University as the source and copyright holder is given. Reproduction for resale or other commercial uses including educational purposes, may incur fees. Applicati…	1	Includes references for each entry	1	Metadata provided
The Periodic Table of Food Initiative (PTFI)	1	https://ptfi.versobio.com/tools-resources/	1	Freely accessible	1	Download available	1		1	API not available	1	FoodON ontology is used for food grouping	1	Scientific names included	1	Uses applicable language for nutritional components	1	Used formal acceptable language	NA	Primary data only	1	License Grant. The Licensor hereby grants User a non-exclusive, non-sublicensable, and non-transferable license to access and use the Data in accordance with a Non-Commercial License (the "Permitted Use"). https://ptfi.markerlab.com/data-use-agreement	1	Includes description for the data source	1	Metadata provided
Total number of databases that met the criteria	101	0	101	0	91	0	57	0	28	0	94	0	78	0	97	0	47	0	82	0	49	0	90	0	82	0

## Sheet: Supp. Table S5. FAIR score
Database	Globally unique identifier	Publicly accessible	Download available	Machine-readable format download	API download	Food categories	Sceintific names	Nutritional metadata	Primary methods metadata	Secondary methods metadata	Usage licence	Data provenance	Descriptive metadata	Number of criteria met	Number of criteria Not met	Total number of applicable criteria	Does it meet all the criteria?	Findable	Accessible				Interoperable				Reusable				FAIR
	F.1 score	A.1 score	A.2 score	A.3.1 score	A.3.2 score	I.1 score	I.2 score	I.3 score	I.4.1 score	I.4.2 score	R.1 score	R.2 score	R.3 score					Met all the criteria ?	Number of criteria met	Number of criteria Not met	Total number of applicable criteria	Met all accessible Criteria ?	Number of criteria met	Number of criteria Not met	Total number of applicable criteria	Met all interoperable Criteria ?	Number of criteria met	Number of criteria Not met	Total number of applicable criteria	Met all reusable Criteria ?	Met all the FAIR Criteria ?
A Food Composition Table for Central and Eastern Uganda	1	1	1	1	0	1	0	1	NA	1	0	1	1	9	3	12	NO	Yes	3	1	4	No	3	1	4	No	2	1	3	No	No
Analytical Food Composition Database	1	1	1	1	0	1	1	1	NA	1	1	1	1	11	1	12	NO	Yes	3	1	4	No	4	0	4	Yes	3	0	3	Yes	No
Ciqual - French Food Composition Table	1	1	1	1	1	1	1	1	1	1	1	1	1	13	0	13	YES	Yes	4	0	4	Yes	5	0	5	Yes	3	0	3	Yes	Yes
Aprifel - Research and Information	1	1	0	NA	NA	1	1	1	NA	1	0	1	0	7	3	10	NO	Yes	1	1	2	No	4	0	4	Yes	1	2	3	No	No
ARGENFOODS - Tabla de Composición de Alimentos	1	1	1	1	0	1	1	1	1	1	0	1	0	10	3	13	NO	Yes	3	1	1	No	5	0	5	Yes	1	2	3	No	No
ASEANFoods & APFAN	1	1	1	0	0	1	1	1	1	1	1	1	1	11	2	13	NO	Yes	2	2	4	No	5	0	5	Yes	3	0	3	Yes	No
Australian Food Composition Database	1	1	1	1	0	1	1	1	1	1	1	1	1	12	1	13	NO	Yes	3	1	4	No	5	0	5	Yes	3	0	3	Yes	No
Austrian Food Nutritional Database	1	1	1	1	1	1	0	1	NA	1	0	1	1	10	2	12	NO	Yes	4	0	4	Yes	3	1	4	No	2	1	3	No	No
Belgian Food Composition Data	1	1	1	1	1	1	1	1	1	1	0	1	1	12	1	13	NO	Yes	4	0	4	Yes	5	0	5	Yes	2	1	3	No	No
Bioactive Substances in Food Information Systems	1	1	1	1	1	1	1	1	NA	1	0	1	1	11	1	12	NO	Yes	4	0	4	Yes	4	0	4	Yes	2	1	3	No	No
Biodiversity for Food and Nutrition	1	1	1	1	0	1	1	1	0	0	0	1	0	8	5	13	NO	Yes	3	1	4	No	3	2	5	No	1	2	3	No	No
Biodiversity for Food and Nutrition - Sri Lanka	1	1	1	1	0	1	1	0	NA	1	0	0	0	7	5	12	NO	Yes	3	1	4	No	3	1	4	No	0	3	3	No	No
Bovine Milk Proteome Database	1	1	1	1	0	1	NA	1	NA	0	0	1	1	8	3	11	NO	Yes	3	1	4	No	2	1	3	No	2	1	3	No	No
Brazilian Food Composition Table	1	1	0	NA	NA	1	1	1	1	1	1	1	1	10	1	11	NO	Yes	1	1	2	No	5	0	5	Yes	3	0	3	Yes	No
Canadian Nutrient File	1	1	1	1	1	1	1	1	1	1	1	1	1	13	0	13	YES	Yes	4	0	4	Yes	5	0	5	Yes	3	0	3	Yes	Yes
CINE's Arctic Nutrient File	1	1	1	0	0	1	1	0	0	0	0	1	0	6	7	13	NO	Yes	2	2	4	No	2	3	5	No	1	2	3	No	No
Colombian Food Composition Table	1	1	1	0	0	1	1	1	1	1	0	1	1	10	3	13	NO	Yes	2	2	4	No	5	0	5	Yes	2	1	3	No	No
Composition of Foods Integrated Dataset	1	1	1	1	1	1	1	1	NA	1	1	1	1	12	0	12	YES	Yes	4	0	4	Yes	4	0	4	Yes	3	0	3	Yes	Yes
Crop Comoposition Database - AFSI	1	1	1	1	0	1	1	1	1	NA	0	1	1	10	2	12	NO	Yes	3	1	4	No	4	0	4	Yes	2	1	3	No	No
Czech Food Composition Database	1	1	1	1	1	1	1	1	NA	1	1	1	1	12	0	12	YES	Yes	4	0	4	Yes	4	0	4	Yes	3	0	3	Yes	Yes
Dutch Food Composition Database	1	1	1	1	1	1	1	1	NA	1	1	1	1	12	0	12	YES	Yes	4	0	4	Yes	4	0	4	Yes	3	0	3	Yes	Yes
Ecuatorian Food Composition Table	1	1	1	0	0	1	1	1	1	NA	1	1	1	10	2	12	NO	Yes	2	2	4	No	4	0	4	Yes	3	0	3	Yes	No
Estonian Food Composition Database	1	1	1	1	1	1	1	1	1	1	0	1	1	12	1	13	NO	Yes	4	0	4	Yes	5	0	5	Yes	2	1	3	No	No
European Database of Carotenoid	1	1	1	0	0	1	1	1	1	1	1	1	1	11	2	13	NO	Yes	2	2	4	No	5	0	5	Yes	3	0	3	Yes	No
Expanded Food Composition Table for Use in Ethiopia	1	1	1	0	0	1	0	1	0	NA	0	0	0	5	7	12	NO	Yes	2	2	4	No	2	2	4	No	0	3	3	No	No
Faroese Food Composition Tables	1	1	1	0	0	1	0	1	1	1	0	1	1	9	4	13	NO	Yes	2	2	4	No	4	1	5	No	2	1	3	No	No
Finnish National Food Composition Database	1	1	1	1	1	1	1	1	NA	1	1	1	1	12	0	12	YES	Yes	4	0	4	Yes	4	0	4	Yes	3	0	3	Yes	Yes
Fødevaredata - Frida Food Data	1	1	1	1	1	1	1	1	1	1	1	1	1	13	0	13	YES	Yes	4	0	4	Yes	5	0	5	Yes	3	0	3	Yes	Yes
Food and Nutrient Database	1	1	1	1	0	1	1	1	1	1	1	0	1	11	2	13	NO	Yes	3	1	4	No	5	0	5	Yes	2	1	3	No	No
Food Composition Database for Biodiversity	1	1	1	1	0	1	1	1	NA	1	1	1	1	11	1	12	NO	Yes	3	1	4	No	4	0	4	Yes	3	0	3	Yes	No
Food Composition database for Epidemiological Studies in Italy	1	1	1	1	1	1	1	1	1	1	1	1	1	13	0	13	YES	Yes	4	0	4	Yes	5	0	5	Yes	3	0	3	Yes	Yes
Food Composition Table for Bangladesh	1	1	1	0	0	1	1	1	1	1	0	1	1	10	3	13	NO	Yes	2	2	4	No	5	0	5	Yes	2	1	3	No	No
Food Composition Table for Pakistan	1	1	1	0	0	1	1	1	1	NA	0	1	1	9	3	12	NO	Yes	2	2	4	No	4	0	4	Yes	2	1	3	No	No
Food Composition Table for Use in Africa	1	1	0	NA	NA	1	1	1	NA	1	0	1	1	8	2	10	NO	Yes	1	1	2	No	4	0	4	Yes	2	1	3	No	No
Food Composition Table for Use in East Asia	1	1	0	NA	NA	1	1	1	0	1	0	1	1	8	3	11	NO	Yes	1	1	2	No	4	1	5	No	2	1	3	No	No
Food Composition Table for use in The Gambia	1	1	1	0	0	1	0	1	1	1	0	1	1	9	4	13	NO	Yes	2	2	4	No	4	1	5	No	2	1	3	No	No
Food Composition Table for Western Africa	1	1	1	1	0	1	1	1	NA	1	1	1	1	11	1	12	NO	Yes	3	1	4	No	4	0	4	Yes	3	0	3	Yes	No
Food Composition Table of Central American Foods	1	1	1	0	0	1	1	1	NA	1	0	1	1	9	3	12	NO	Yes	2	2	4	No	4	0	4	Yes	2	1	3	No	No
Food Composition Tables for Kingdom of Bahrain	1	1	1	0	0	1	1	0	0	0	0	1	1	7	6	13	NO	Yes	2	2	4	No	2	3	5	No	2	1	3	No	No
Food Composition Tables for Mozambique	1	1	1	0	0	1	1	1	0	1	1	1	1	10	3	13	NO	Yes	2	2	4	No	4	1	5	No	3	0	3	Yes	No
Food Composition Tables for Nepal	1	1	1	0	0	1	1	1	1	1	0	1	1	10	3	13	NO	Yes	2	2	4	No	5	0	5	Yes	2	1	3	No	No
Food Systems Biology Database	1	1	0	NA	NA	1	0	0	NA	0	1	1	0	5	5	10	NO	Yes	1	1	2	No	1	3	4	No	2	1	3	No	No
FOODB	1	1	1	1	1	1	1	1	1	1	1	1	1	13	0	13	YES	Yes	4	0	4	Yes	5	0	5	Yes	3	0	3	Yes	Yes
FoodData Central	1	1	1	1	1	1	1	1	1	1	1	1	1	13	0	13	YES	Yes	4	0	4	Yes	5	0	5	Yes	3	0	3	Yes	Yes
German Nutrient Database	1	1	1	1	1	1	0	1	1	1	1	1	1	12	1	13	NO	Yes	4	0	4	Yes	4	1	5	No	3	0	3	Yes	No
Global Database for Pulses on Dry Matter Basis	1	1	1	1	0	NA	1	1	NA	1	1	1	1	10	1	11	NO	Yes	3	1	4	No	3	0	3	Yes	3	0	3	Yes	No
Global Food Composition Database for Fish and Shellfish	1	1	1	1	0	1	1	1	NA	1	1	1	1	11	1	12	NO	Yes	3	1	4	No	4	0	4	Yes	3	0	3	Yes	No
Global Food Composition Database for Phytate	1	1	1	1	0	1	1	1	NA	1	1	1	1	11	1	12	NO	Yes	3	1	4	No	4	0	4	Yes	3	0	3	Yes	No
Global Food Composition Database for Pulses	1	1	1	1	0	NA	1	1	NA	1	1	1	1	10	1	11	NO	Yes	3	1	4	No	3	0	3	Yes	3	0	3	Yes	No
Global Supplement Database	1	1	1	1	0	1	NA	1	NA	1	0	0	0	7	4	11	NO	Yes	3	1	4	No	3	0	3	Yes	0	3	3	No	No
Icelandic Food Composition Database	1	1	1	1	1	1	1	1	0	1	0	1	1	11	2	13	NO	Yes	4	0	4	Yes	4	1	5	No	2	1	3	No	No
Indian Food Composition Database	1	1	1	0	0	1	1	1	1	NA	0	1	1	9	3	12	NO	Yes	2	2	4	No	4	0	4	Yes	2	1	3	No	No
Kenya Food Composition Tables 2018	1	1	1	0	0	1	1	1	1	1	1	1	1	11	2	13	NO	Yes	2	2	4	No	5	0	5	Yes	3	0	3	Yes	No
Kenya Food Recipes 2018	1	1	1	0	0	NA	0	1	NA	1	1	1	1	8	3	11	NO	Yes	2	2	4	No	2	1	3	No	3	0	3	Yes	No
Kyrgyzstan’s Food Composition Table	1	1	1	0	0	1	1	1	NA	1	1	1	1	10	2	12	NO	Yes	2	2	4	No	4	0	4	Yes	3	0	3	Yes	No
Lesotho Food Composition Table	1	1	1	0	0	1	1	1	1	1	0	1	1	10	3	13	NO	Yes	2	2	4	No	5	0	5	Yes	2	1	3	No	No
Malawin Food Composition Table	1	1	1	0	0	1	1	1	NA	1	0	1	1	9	3	12	NO	Yes	2	2	4	No	4	0	4	Yes	2	1	3	No	No
Malaysian Food Composition Database	1	1	0	NA	NA	1	1	1	1	NA	0	1	1	8	2	10	NO	Yes	1	1	2	No	4	0	4	Yes	2	1	3	No	No
Mexican Food Base	1	1	1	1	0	1	0	1	NA	1	0	0	0	7	5	12	NO	Yes	3	1	4	No	3	1	4	No	0	3	3	No	No
Mexican Food Composition Table	1	1	1	0	0	1	1	1	1	1	0	1	1	10	3	13	NO	Yes	2	2	4	No	5	0	5	Yes	2	1	3	No	No
Mexican System of Equivalent Foods	1	1	1	NA	NA	1	0	1	NA	1	0		1	7	2	9	NO	Yes	2	0	2	Yes	3	1	4	No	1	1	2	No	No
New Zealand Food Composition Database	1	1	1	1	1	1	1	1	1	1	1	1	1	13	0	13	YES	Yes	4	0	4	Yes	5	0	5	Yes	3	0	3	Yes	Yes
Nigeria Food Database	1	1	1	1	0	1	1	1	NA	1	0	1	0	9	3	12	NO	Yes	3	1	4	No	4	0	4	Yes	1	2	3	No	No
Nutrient Profiling and Evaluation of Fish as a Dietary Component - NutriFishIN	1	1	0	NA	NA	NA	1	1	1	NA	1	1	1	8	1	9	NO	Yes	1	1	2	No	3	0	3	Yes	3	0	3	Yes	No
Nutrient Value of Some Common Foods booklet	1	1	1	0	0	1	0	1	NA	1	0	1	0	7	5	12	NO	Yes	2	2	4	No	3	1	4	No	1	2	3	No	No
OQALI	1	1	1	1	0	1	0	1	NA	0	1	1	1	9	3	12	NO	Yes	3	1	4	No	2	2	4	No	3	0	3	Yes	No
Pacific Islands Food Composition Tables	1	1	0	NA	NA	1	1	1	0	1	1	1	1	9	2	11	NO	Yes	1	1	2	No	4	1	5	No	3	0	3	Yes	No
Peruvian Food Composition Table	1	1	1	0	0	1	0	1	1	1	0	1	1	9	4	13	NO	Yes	2	2	4	No	4	1	5	No	2	1	3	No	No
Phenol-Explorer	1	1	1	1	0	1	1	1	1	1	1	1	1	12	1	13	NO	Yes	3	1	4	No	5	0	5	Yes	3	0	3	Yes	No
Philippine Food Composition Tables	1	1	0	NA	NA	1	1	1	1	1	0	0	0	7	4	11	NO	Yes	1	1	2	No	5	0	5	Yes	0	3	3	No	No
Phytohub	1	1	1	1	0	1	1	1	0	0	0	1	0	8	5	13	NO	Yes	3	1	4	No	3	2	5	No	1	2	3	No	No
Proximate Composition of New Zealand Marine Finfish and Shellfish	1	1	0	NA	NA	NA	1	1	1	NA	0	1	1	7	2	9	NO	Yes	1	1	2	No	3	0	3	Yes	2	1	3	No	No
Seafood Data	1	1	1	0	0	NA	1	1	0	NA	0	0	0	5	6	11	NO	Yes	2	2	4	No	2	1	3	No	0	3	3	No	No
Serbian Food and Nutrition Database	1	1	1	1	1	1	1	1	NA	1	0	0	1	10	2	12	NO	Yes	4	0	4	Yes	4	0	4	Yes	1	2	3	No	No
Slovak Food Composition Data Bank	1	1	1	1	1	1	1	1	1	1	0	1	1	12	1	13	NO	Yes	4	0	4	Yes	5	0	5	Yes	2	1	3	No	No
Souci-Fachmann-Kraut Online Database	1	1	1	NA	NA	1	1	1	NA	1	0	1	1	9	1	10	NO	Yes	2	0	2	Yes	4	0	4	Yes	2	1	3	No	No
South African Food Data System	1	1	1	0	0	1	0	1	0	0	1	0	1	7	6	13	NO	Yes	2	2	4	No	2	3	5	No	2	1	3	No	No
Spanish Food Composition Database	1	1	1	1	1	1	1	1	NA	1	1	1	1	12	0	12	YES	Yes	4	0	4	Yes	4	0	4	Yes	3	0	3	Yes	Yes
Sri Lanka Food Composition Table	1	1	1	0	0	1	1	1	1	1	0	1	1	10	3	13	NO	Yes	2	2	4	No	5	0	5	Yes	2	1	3	No	No
Standard Tables of Food Composition in Japan	1	1	1	1	1	1	1	1	1	1	0	1	1	12	1	13	NO	Yes	4	0	4	Yes	5	0	5	Yes	2	1	3	No	No
Sustainable Micronutrient Interventions to Control Deficiences And Improve Nutritional Status and General Health in Asia	1	1	1	1	0	1	1	1	1	1	0	1	1	11	2	13	NO	Yes	3	1	4	No	5	0	5	Yes	2	1	3	No	No
Swedish Food Composition Database	1	1	1	1	1	1	0	1	1	1	1	1	1	12	1	13	NO	Yes	4	0	4	Yes	4	1	5	No	3	0	3	Yes	No
Tabela de Composição dos Alimentos	1	1	1	1	1	1	1	1	1	1	1	0	1	12	1	13	NO	Yes	4	0	4	Yes	5	0	5	Yes	2	1	3	No	No
Tabelle di composizione degli alimenti - CREA	1	1	1	1	1	1	1	1	1	1	1	1	1	13	0	13	YES	Yes	4	0	4	Yes	5	0	5	Yes	3	0	3	Yes	Yes
Table de Composition Des Aliments Tunisiens Enquêtes Alimentaires en Tunisie	1	1	1	0	0	1	1	1	NA	1	0	1	0	8	4	12	NO	Yes	2	2	4	No	4	0	4	Yes	1	2	3	No	No
Table of Chemical Composition of Chilean foods	1	1	1	0	0	1	1	1	1	NA	0	1	0	8	4	12	NO	Yes	2	2	4	No	4	0	4	Yes	1	2	3	No	No
Tables of Practical Use of the Most Consumed Foods "Miriam Muñoz"	1	1	1	1	0	1	1	1	1	1	1	1	1	12	1	13	NO	Yes	3	1	4	No	5	0	5	Yes	3	0	3	Yes	No
Tanzania Food Composition Tables	1	1	1	1	0	1	1	1	NA	1	1	1	1	11	1	12	NO	Yes	3	1	4	No	4	0	4	Yes	3	0	3	Yes	No
The European Food Safety Authority Food Composition Data	1	1	1	1	0	1	0	1	NA	1	1	1	1	10	2	12	NO	Yes	3	1	4	No	3	1	4	No	3	0	3	Yes	No
The Milk Composition Database	1	1	1	1	0	NA	NA	1	1	1	1	1	0	9	2	11	NO	Yes	3	1	4	No	3	0	3	Yes	2	1	3	No	No
The Norwegian Food Composition Table	1	1	1	1	1	1	1	1	NA	1	1	1	1	12	0	12	YES	Yes	4	0	4	Yes	4	0	4	Yes	3	0	3	Yes	Yes
The Swiss Food Composition Database	1	1	1	1	1	1	1	1	1	1	1	1	1	13	0	13	YES	Yes	4	0	4	Yes	5	0	5	Yes	3	0	3	Yes	Yes
Traditional Animal Foods of Indigenous Peoples of Northern North America	1	1	1	1	0	1	1	1	NA	1	0	1	1	10	2	12	NO	Yes	3	1	4	No	4	0	4	Yes	2	1	3	No	No
Turkish Food Composition Database	1	1	1	1	1	1	1	1	NA	1	1	1	1	12	0	12	YES	Yes	4	0	4	Yes	4	0	4	Yes	3	0	3	Yes	Yes
Uruguayan Food Composition Table	1	1	1	0	0	1	0	1	0	1	0	1	1	8	5	13	NO	Yes	2	2	4	No	3	2	5	No	2	1	3	No	No
Venezuelan Food Coposition Table	1	1	1	1	0	1	1	1	NA	1	0	1	1	10	2	12	NO	Yes	3	1	4	No	4	0	4	Yes	2	1	3	No	No
Vietnamese Food Composition Table	1	1	1	0	0	1	0	1	NA	1	0	1	0	7	5	12	NO	Yes	2	2	4	No	3	1	4	No	1	2	3	No	No
Nutrient Information Inquiry System	1	1	1	0	0	1	0	1	NA	1	1	1	0					Yes	2	2	4	No	3	1	4	No	2	1	3	No	No
Albanian Food Composition Table	1	1	1	0	0	1	0	1	NA	1	0	1	1					Yes	2	2	4	No	3	1	4	No	2	1	3	No	No
Thai Food Composition Database	1	1	1	1	0	1	1	1	1	1	1	1	1					Yes	3	1	4	No	5	0	5	Yes	3	0	3	Yes	No
The Periodic Table of Food Initiative (PTFI)	1	1	1	1	1	1	1	1	1	NA	1	1	1					Yes	4	0	4	Yes	4	0	4	Yes	3	0	3	Yes	Yes
Total number of databases that met the criteria	101	101	91	57	28	94	78	97	47	82	49	90	82
Total number of databases that not met the criteria	0	0	10	32	60	0	19	4	12	8	51	10	19
Total number of Databases considered in the criteria	101	101	101	89	88	94	97	101	59	90	100	100	101
Percentage of databases that met the criteria (%)	100	100	90.099	64.0449	31.8182	100	80.4124	96.0396	79.661	91.1111	49	90	81.1881					100				29.703				69.3069				42.5743	16.8317

## Sheet: Supp. Table S6. Excluded DBs
Database	Link	Citattion	Reason for exclusion
Latvian Food Composition Database	http://www.partikasdb.lv/	Par datubāzi. Pārtikas centrs http://partikasdb.lv/partikas-sastava-datubaze/par-datubazi/ [Accessed September 18, 2024]	It was not possible to access the food composition data. Only two food examples were accessible
Calorie King	https://www.calorieking.com/us/en/	Attempts to save as webpag with snapshot on Zotero unsuccessful	Is primarily designed for consumer use, focusing on aiding individuals with dietary tracking and weight management. In addition operates as a commercial entity and may offer additional features like diet plans, mobile apps, and weight loss tools, often monetizing these features.
Nutrition Data	https://nutritiondata.self.com/	Attempts to save as webpag with snapshot on Zotero unsuccessful	Is primarily designed for consumer use, focusing on aiding individuals with dietary tracking and weight management. In addition operates as a commercial entity and may offer additional features like diet plans, mobile apps, and weight loss tools, often monetizing these features.
Nutritionix	https://www.nutritionix.com/	Nutritionix - Database Licensing. Nutritionix https://www.nutritionix.com/database [Accessed September 18, 2024]	Is primarily designed for consumer use, focusing on aiding individuals with dietary tracking and weight management. In addition operates as a commercial entity and may offer additional features like diet plans, mobile apps, and weight loss tools, often monetizing these features.
Carotenoids DB	http://carotenoiddb.jp/About.html	Yabuzaki Junko. Carotenoids Database: structures, chemical fingerprints and distribution among organisms. Database (2017) 2017:1–11. doi: https://doi.org/10.1093/database/bax004.	The database is focus on the study of carotenoid components more than in food composition analysis
Brazilian food carotenoids database	https://doi.org/10.1016/j.jfca.2008.04.001	Rodriguez-Amaya Delia B., Kimura Mieko, Godoy Helena T., Amaya-Farfan Jaime. Updated Brazilian database on food carotenoids: Factors affecting carotenoid composition. Journal of Food Composition and Analysis (2008) 21:445–463. doi: 10.1016/j.jfca.2008.04.001	The database is primarily focused on the study of carotenoids specially in the factors affecting carotenoid composition
Carotenoid Content of Selected Indonesian Fruits	https://www.sciencedirect.com/science/article/abs/pii/S0889157500909694	Setiawan Budi, Sulaeman Ahmad, Giraud David W., Driskell Judy A. Carotenoid Content of Selected Indonesian Fruits. Journal of Food Composition and Analysis (2001) 14:169–176. doi: 10.1006/jfca.2000.0969	The database is focus on the study of carotenoid components more than in food composition analysis
European Food Information Resource EuroFIR AISBL/ FoodEXplorer	https://www.eurofir.org/our-tools/	European Food Information Resources (EuroFIR). EuroFIR Food Information. (2009) https://www.eurofir.org/our-tools/ [Accessed September 18, 2024]	This is not a database perse but a compilation of databases
Nutrient Composition of Foods	https://focos.hpb.gov.sg/eservices/ENCF/6	Quadram Institute. Food & Nutrition: National Bioscience Research Infrastructure. (2023) https://fnnbri.quadram.ac.uk/ [Accessed September 18, 2024]	The web page is not available. The site displays the following message “The page you were looking for wasn't found”. visited on 20/08/2024
International Dietary Data Expansion project	Food Composition Databases | INDDEX Project		This is not a database on food nutritional composition but a project aimed at identifying diet-related food safety indicators.
International Network of Food Data Systems	https://www.fao.org/infoods/infoods/tables-and-databases/faoinfoods-databases/en/	Food and Agricultural Organization of the UN (FAO). INFOODS: FAO/INFOODS Databases. International Netwrok of Food Data Systems (INFOODS) (2019) https://www.fao.org/infoods/infoods/tables-and-databases/faoinfoods-databases/en/ [Accessed September 18, 2024]	This is not a database perse but a compilation of databases
Flavornet	https://www.flavornet.org/	Acree Terry, Arn Heinrich. Flavornet Home Page. Flavornet and human odor space https://www.flavornet.org/ [Accessed September 18, 2024]	This is a compilation of aroma compounds found in human odor space not focus on food nutritional composition
Food Databanks National Capability/IFR Food Databanks Platform	https://fdnc.quadram.ac.uk/	Quadram Institute. Food & Nutrition: National Bioscience Research Infrastructure. (2023) https://fnnbri.quadram.ac.uk/ [Accessed September 18, 2024]	It is not a database but a platform designed to integrate UK data, databases, and tools to understand the relationships between diet and health, as well as the patterns in food composition and consumption
FlavorDB	https://cosylab.iiitd.edu.in/flavordb/	Indraprastha Institute of Information Technology Delhi (IIIT Delhi). FlavorDB2. FlavorDB2 A resource to explore flavor molecules https://cosylab.iiitd.edu.in/flavordb2/ [Accessed September 18, 2024]	This database include flavor molecules representing an array of tastes and odors but is not focus on food nutritional composition
EPIC Nutrient Database	https://pubmed.ncbi.nlm.nih.gov/17375121	Slimani N, Deharveng G, Unwin I, Southgate DAT, Vignat J, Skeie G, Salvini S, Parpinel M, Møller A, Ireland J, et al. The EPIC nutrient database project (ENDB): a first attempt to standardize nutrient databases across the 10 European countries participating in the EPIC study. Eur J Clin Nutr (2007) 61:1037–1056. doi: 10.1038/sj.ejcn.1602679	This is not a database but an initiative to standardize nutrient databases across European countries
Composition tables of foods and Greek dishes	http://www.hhf-greece.gr/tables/Home.aspx?l=en	Hellenic Health Foundation (HHF). Home Page - Hellenic Health Foundation. https://www.hhf-greece.gr/ [Accessed September 18, 2024]	The web page is not available. The site displays the following message "HTTP 404. The resource you are looking for (or one of its dependencies) could have been removed, had its name changed, or is temporarily unavailable". Visited on 20/08/2024

## Sheet: Supp. Table S7. Proximate, Mine
Proximates	# of databases
Water	51
Ash	58
Energy	79
Fiber	80
Carbohydrates	88
Fat	91
Protein	92
Minerals	# of databases
Ba	1
Be	1
U	1
W	1
Ag	2
C	2
Fl	2
N	2
Sr	2
Br	3
Cs	3
Rb	3
Sb	3
Sn	3
Ti	3
V	3
Si	4
Li	5
B	6
Hg	7
Al	7
F	8
As	9
Cd	10
Co	10
Pb	11
S	10
Ni	11
Mo	13
Cl	14
Cr	17
I	34
Mn	41
Se	53
Cu	62
Mg	71
K	78
Na	81
Zn	83
P	84
Fe	91
Ca	92
Vitamins	# of databases
Vitamin A1	1
Vitamin B8	2
Vitamin K2	2
Vitamin D2	4
Vitamin D3	4
Vitamin K1	9
Vitamin B7	18
Vitamin K	25
Vitamin B5	36
Vitamin D	50
Vitamin B12	55
Vitamin B6	56
Vitamin B9	62
Vitamin E	63
Vitamin B3	78
Vitamin B1	80
Vitamin B2	80
Vitamin C	82
